# Supplementary material for: Potential virus-mediated nitrogen cycling in oxygen-depleted oceanic waters
Source: ISME J. 2020 Nov 16;15(4):981–98. doi: 10.1038/s41396-020-00825-6 (PMC8115048; doi:10.1038/s41396-020-00825-6)
Supplement: Supplementary file 2 — Table S1 [file 41396_2020_825_MOESM2_ESM.xlsx]

## Sheet: Table S1
Table S1: Metadata of the viromes included in the ETSP OMZ dataset.
Virome_ID	Habitat	LAT	LONG	yyyy-mm-dd, hh:mm	Depth (m)	Temperature (°C)	Salinity (PSU)	Oxygen (µmol/kg)	Fluorescence (Volts)	NH4+ (nM)a	NO2- (µM)a	NO3- (µM)a	Turbidity (Volts)	PAR (µE/cm3)	Transmissometer (Volts)
St07_scm	SCM	-12.999	-80.801	2015-01-08, 9:34	30	18.858	35.283	228.725	0.209	112.92	0.06	1.67	0.545	4.294	4.616
St07_oxy	OXY_SCM_1	-13.003	-80.809	2015-01-07, 15:03	90	14.169	34.851	101.688	0	4.48*	0.10*	24.06*	0.511	3.281	4.712
St07_uomz	OMZ	-13.003	-80.809	2015-01-07, 13:20	135	13.069	34.893	2.517	0	21.49*	3.45*	NA	0.514	1.777	4.684
St07_omz1	OMZ	-13.003	-80.809	2015-01-07, 11:09	160	12.866	34.899	2.584	0	3.36*	4.81*	16.39*	0.516	1.527	4.678
St07_omz2	OMZ	-13.003	-80.809	2015-01-07, 9:18	275	11.188	34.8	2.687	0	bdl	6.02	26.85	0.517	1.424	4.702
St08_scm	SCM	-11.499	-81.401	2015-01-10, 7:43	38	20.701	35.402	212.9	0.06	779.68	0.43	12.55	0.515	2.268	4.649
St08_oxy	OXY_SCM_1	-11.499	-81.405	2015-01-09, 15:15	75	16.326	35.12	96.096	0.024	116.69	0.98	23.37	0.51	4.66	4.673
St08_uomzD	uOMZd	-11.499	-81.405	2015-01-09, 14:23	120	13.506	34.938	2.567	0.053	0.20*	0.45*	24.25*	0.516	1.836	4.673
St08_omz	OMZ	-11.499	-81.405	2015-01-09, 12:40	210	12.301	34.882	2.666	0	bdl*	0.27*	31.24*	0.515	1.461	4.697
St14_scm	OXY_SCM_2	-14.198	-77.499	2015-01-16, 8:17	20	19.256	35.047	197.14	0.279	476.27*	0.23*	1.03*	0.582	2.802	4.031
St14_oxy	OXY_SCM_2	-14.205	-77.515	2015-01-16, 16:58	48	14.871	34.971	25.87	0	NA	NA	NA	0.52	1.968	4.665
St14_uomzD	uOMZd	-14.198	-77.499	2015-01-16, 7:28	78	13.644	34.951	2.58	0.015	bdl	1.23	20.63	0.535	1.915	4.653
St14_omz	OMZ	-14.205	-77.515	2015-01-16, 14:25	170	12.726	34.912	2.561	0	bdl*	6.14*	11.61*	0.527	1.592	4.651
St16_scm	OXY_SCM_2	-14.509	-76.201	2015-01-18, 7:11	9	16.43	35.019	61.128	0.099	530.66	1.39	18.85	0.566	2.305	4.393
St16_oxy	OXY_SCM_2	-14.509	-76.198	2015-01-18, 15:55	15	16.382	35.016	53.126	0.129	891.01	1.55*	19.93	0.542	16.202	4.387
St16_uomz	OMZ_C	-14.509	-76.198	2015-01-18, 13:37	45	14.502	35.005	2.48	0	13.36	0.91	19.52	0.52	3.782	4.648
St16_omz	OMZ_C	-14.509	-76.201	2015-01-18, 11:07	100	14.117	34.991	2.505	0	12.52	4.41	4.24	0.537	1.998	4.606
St17_scm	OXY_SCM_1	-16.214	-76.632	2015-01-19, 19:46	30	15.713	35.022	85.431	0.495	75.79	0.86	19.99	0.542	2.935	4.377
St17_oxy	OXY_SCM_1	-16.214	-76.632	2015-01-19, 19:06	55	14.122	34.89	18.002	0	3.48*	0.04*	23.48*	0.519	2.039	4.666
St17_uomz	OMZ	-16.206	-76.609	2015-01-19, 15:18	105	13.398	34.922	2.564	0	10.53*	9.34*	5.04*	0.529	1.71	4.609
St17_omz	OMZ	-16.206	-76.609	2015-01-19, 13:32	250	11.704	34.842	2.619	0	83.26	9.02	13.02	0.525	1.517	4.67
St18_uomzDa	uOMZd	-15.589	-75.37	2015-01-20, 19:22	66	14.1838	34.9714	0.644	0.11b	24.10*	11.36*	4.97*	NA	NA	NA
a samples collected from Niskin bottles
* samples collected from Niskin bottles at ±10m from the depths where the virome samples were collected, preserving main trends in oxygen and/or fluorescence
b FlECO-AFL-Fluorometer value in mg/m3
