# Supplementary material for: Potential virus-mediated nitrogen cycling in oxygen-depleted oceanic waters
Source: ISME J. 2020 Nov 16;15(4):981–98. doi: 10.1038/s41396-020-00825-6 (PMC8115048; doi:10.1038/s41396-020-00825-6)
Supplement: Supplementary file 3 — Table S2 [file 41396_2020_825_MOESM3_ESM.xlsx]

## Sheet: focA_nirA
Table S2: VirSorter results and functional annotation of the N-AMG-containing contigs.
MetaGeneAnnotator ORF prediction					VirSorter							Functional Annotation						viral in VirSorter or in functional annotation (in blue)	note
Contig gene name	gene start	gene stop	gene length	strand	hit in Virome db	score	E-value	Gene category	Pfam domain	score	E-value	rank	RBH:KEGG	RBH:UNIREF	BLAST:KEGG	BLAST:UNIREF	MISC
St14_omz_1401E-gene_1	1	135	134	+	Phage_cluster_3053	65.6	1.7e-19	1	-	-	-	D				BLAST:Putative nucleotidyltransferase n=1 Tax=Synechococcus phage S-SM2 RepID=E3SJ96_9CAUD(db=UNIREF evalue=2.8e-14 bit_score=83.2 identity=88.1)		1
St14_omz_1401E-gene_2	132	983	851	+	Phage_cluster_5491	509.2	1.8e-154	1	Epimerase	82.9	1.2e-24	B		RBH:Nucleotide-sugar epimerase n=2 Tax=Synechococcus phage S-SSM7 RepID=E3SLH2_9CAUD(db=UNIREF)	BLAST:hypothetical protein(db=KEGG evalue=1.1e-73 bit_score=282.3 identity=49.8)	BLAST:Nucleotide-sugar epimerase n=2 Tax=Synechococcus phage S-SSM7 RepID=E3SLH2_9CAUD(db=UNIREF evalue=7.8e-102 bit_score=376.7 identity=64.6)		1
St14_omz_1401E-gene_3	983	1840	857	+	Phage_cluster_1625	321.3	3.3e-97	1	Glyco_transf_11	85	2.4e-25	C			BLAST:glycosyl transferase family protein(db=KEGG evalue=8.3e-56 bit_score=223.0 identity=44.6)	BLAST:Glycosyltransferase family 11 n=2 Tax=Synechococcus phage S-SSM7 RepID=E3SLI0_9CAUD(db=UNIREF evalue=1e-77 bit_score=296.6 identity=50.5)		1
St14_omz_1401E-gene_4	1840	2652	812	+	Phage_cluster_5484	386.3	3.2e-117	1	Glyco_tranf_2_2	56.9	8.8e-17	B		RBH:Putative uncharacterized protein n=1 Tax=Synechococcus phage S-SM2 RepID=E3SJ99_9CAUD(db=UNIREF)	BLAST:hypothetical protein(db=KEGG evalue=8.7e-23 bit_score=113.2 identity=31.9)	BLAST:Putative uncharacterized protein n=1 Tax=Synechococcus phage S-SM2 RepID=E3SJ99_9CAUD(db=UNIREF evalue=1.1e-124 bit_score=452.6 identity=79.4)		1
St14_omz_1401E-gene_5	2697	3473	776	+	Phage_cluster_1625	321	4e-97	1	Glyco_transf_11	92.9	9.4e-28	B		RBH:Glycosyltransferase family 11 n=1 Tax=Synechococcus phage S-SM2 RepID=E3SJA0_9CAUD(db=UNIREF)	BLAST:glycosyl transferase family protein(db=KEGG evalue=2.1e-66 bit_score=258.1 identity=49.4)	BLAST:Glycosyltransferase family 11 n=1 Tax=Synechococcus phage S-SM2 RepID=E3SJA0_9CAUD(db=UNIREF evalue=1.1e-121 bit_score=442.6 identity=78.9)		1
St14_omz_1401E-gene_6	3439	4281	842	+	Phage_cluster_2396	443.3	1.2e-134	1	Glyco_transf_25	43.2	1.8e-12	B		RBH:Glycosyltransferase family 25 n=1 Tax=Synechococcus phage S-SM2 RepID=E3SJA1_9CAUD(db=UNIREF)	BLAST:glycosyltransferase family 25 protein(db=KEGG evalue=1.6e-48 bit_score=198.7 identity=36.8)	BLAST:Glycosyltransferase family 25 n=1 Tax=Synechococcus phage S-SM2 RepID=E3SJA1_9CAUD(db=UNIREF evalue=3.3e-121 bit_score=441.0 identity=70.9)		1
St14_omz_1401E-gene_7	4455	4832	377	+	Phage_cluster_10	135.3	5.7e-41	1	-	-	-	D				BLAST:DUF680 domain-containing protein n=2 Tax=Prochlorococcus phage P-SSM2 RepID=Q58MA9_BPPRM(db=UNIREF evalue=2.6e-41 bit_score=174.5 identity=67.7)		1
St14_omz_1401E-gene_8	4912	5121	209	+	-	-	-	-	-	-	-	F					Unknown_function	0
St14_omz_1401E-gene_9	5520	6455	935	+	-	-	-	-	Form_Nir_trans	217.8	5.8e-66	A	RBH:formate and nitrite transporters(db=KEGG)	RBH:Formate and nitrite transporters n=1 Tax=Prochlorococcus marinus (strain MIT 9313) RepID=Q7V3U8_PROMM(db=UNIREF)	BLAST:formate and nitrite transporters(db=KEGG evalue=2.6e-148 bit_score=530.4 identity=86.5)	BLAST:Formate and nitrite transporters n=1 Tax=Prochlorococcus marinus (strain MIT 9313) RepID=Q7V3U8_PROMM(db=UNIREF evalue=4.7e-148 bit_score=530.4 identity=86.5)		0
St14_omz_1401E-gene_10	6452	6640	188	+	-	-	-	-	-	-	-	F					Unknown_function	0
St14_omz_1401E-gene_11	6591	8099	1508	+	-	-	-	-	NIR_SIR	130.1	2.3e-39	A	RBH:nirA; ferredoxin-nitrite reductase (EC:1.7.7.1); K00366 ferredoxin-nitrite reductase [EC:1.7.7.1](db=KEGG)	RBH:Ferredoxin--nitrite reductase n=1 Tax=Synechococcus sp. RS9916 RepID=Q05UZ5_9SYNE(db=UNIREF)	BLAST:nirA; ferredoxin-nitrite reductase (EC:1.7.7.1); K00366 ferredoxin-nitrite reductase [EC:1.7.7.1](db=KEGG evalue=3.2e-196 bit_score=690.3 identity=65.8)	BLAST:Ferredoxin--nitrite reductase n=1 Tax=Synechococcus sp. RS9916 RepID=Q05UZ5_9SYNE(db=UNIREF evalue=6.1e-198 bit_score=696.8 identity=66.7)		0
St14_omz_1401E-gene_12	8141	8299	158	+	-	-	-	-	-	-	-	F					Unknown_function	0
St14_omz_1401E-gene_13	8299	8604	305	+	Phage_cluster_4832	91.8	1.2e-27	1	-	-	-	D				BLAST:Putative uncharacterized protein n=1 Tax=Prochlorococcus phage P-SSM7 RepID=E3SNZ0_9CAUD(db=UNIREF evalue=1.4e-16 bit_score=92.0 identity=47.9)		1
St14_omz_1401E-gene_14	8642	9148	506	+	Phage_cluster_773	285.5	7.5e-87	1	Pfam-B_15083	91.1	3.3e-27	D				BLAST:Uncharacterized protein n=1 Tax=Synechococcus phage S-CAM1 RepID=M4QF70_9CAUD(db=UNIREF evalue=1.8e-61 bit_score=241.9 identity=67.9)		1
St14_omz_1401E-gene_15	9145	9372	227	+	Phage_cluster_2267	96.9	2.3e-29	1	-	-	-	D				BLAST:Uncharacterized protein n=1 Tax=Synechococcus phage S-MbCM7 RepID=V5UTE8_9CAUD(db=UNIREF evalue=7.1e-18 bit_score=95.9 identity=56.0)		1
St14_omz_1401E-gene_16	9372	9563	191	+	Phage_cluster_2266	59.7	5.8e-18	1	-	-	-	F					Unknown_function	1
St14_omz_1401E-gene_17	9605	10540	935	+	Phage_cluster_458	263.5	5.9e-80	1	-	-	-	D				BLAST:Hypothetical cyanophage protein n=1 Tax=Synechococcus phage S-RSM4 RepID=C7BVE9_9CAUD(db=UNIREF evalue=4.3e-53 bit_score=214.9 identity=51.2)		1
St14_omz_1401E-gene_18	10537	10761	224	+	gi_472341066_ref_YP_007674586.1_	67	4e-17	1	-	-	-	D				BLAST:Uncharacterized protein n=1 Tax=Synechococcus phage S-SKS1 RepID=M4QTL5_9CAUD(db=UNIREF evalue=7.5e-12 bit_score=75.9 identity=46.7)		1
St14_omz_1401E-gene_19	10786	11280	494	+	Phage_cluster_199	182.8	1.1e-55	1	-	-	-	D				BLAST:Uncharacterized protein n=4 Tax=unclassified Myoviridae RepID=M4SNE5_9CAUD(db=UNIREF evalue=6.2e-51 bit_score=206.8 identity=67.9)		1
St14_omz_1401E-gene_20	11285	11826	541	+	Phage_cluster_394	229.6	9.8e-70	1	-	-	-	D				BLAST:Uncharacterized protein n=3 Tax=dsDNA viruses, no RNA stage RepID=M4SJT9_9VIRU(db=UNIREF evalue=1.9e-45 bit_score=188.7 identity=51.4)		1

## Sheet: norB_nirK
MetaGeneAnnotator ORF prediction					VirSorter							Functional Annotation						viral in VirSorter or in functional annotation (in blue)	note
Contig gene name	gene start	gene stop	gene length	strand	hit in Virome db	score	E-value	Gene category	Pfam domain	score	E-value	rank	RBH:KEGG	RBH:UNIREF	BLAST:KEGG	BLAST:UNIREF	MISC
St16_omz_317E-gene_1	80	1198	1118	+	-	-	-	-	-	-	-	F					Unknown_function	0
St16_omz_317E-gene_2	1291	1806	515	+	-	-	-	-	-	-	-	C			BLAST:hypothetical protein(db=KEGG evalue=1.2e-14 bit_score=85.5 identity=34.1)	BLAST:Uncharacterized protein n=1 Tax=Bacillus cereus MSX-D12 RepID=J8FJ94_BACCE(db=UNIREF evalue=3.6e-17 bit_score=94.7 identity=37.5)		0
St16_omz_317E-gene_3	1803	2054	251	+	-	-	-	-	-	-	-	F					Unknown_function	0
St16_omz_317E-gene_4	2124	2483	359	+	Phage_cluster_8201	57.5	6.3e-17	2	DUF2958	119.5	3.1e-36	C			BLAST:hypothetical protein(db=KEGG evalue=6.1e-21 bit_score=105.9 identity=48.6)	BLAST:Uncharacterized protein n=1 Tax=Sphingopyxis alaskensis (strain DSM 13593 / LMG 18877 / RB2256) RepID=Q1GQ44_SPHAL(db=UNIREF evalue=1.1e-20 bit_score=105.9 identity=48.6)		1
St16_omz_317E-gene_5	2493	2840	347	+	-	-	-	-	-	-	-	F					Unknown_function	0
St16_omz_317E-gene_6	2867	3307	440	+	Phage_cluster_9160	77.7	2.3e-23	2	-	-	-	F					Unknown_function	1
St16_omz_317E-gene_7	3406	4161	755	+	Phage_cluster_3849	321.6	1.3e-97	1	-	-	-	D				BLAST:Neck protein n=1 Tax=Cronobacter phage vB_CsaM_GAP32 RepID=K4F9J9_9CAUD(db=UNIREF evalue=1e-36 bit_score=160.2 identity=36.5)		1
St16_omz_317E-gene_8	4161	4763	602	+	Phage_cluster_2912	87.4	3.4e-26	2	-	-	-	F					Unknown_function	1
St16_omz_317E-gene_9	4829	5350	521	+	Phage_cluster_633	163	2.4e-49	1	Pfam-B_410	51.4	3.8e-15	C			BLAST:Endodeoxyribonuclease(db=KEGG evalue=3.6e-22 bit_score=110.5 identity=34.3)	BLAST:ATPase n=1 Tax=Alteromonas macleodii (strain DSM 17117 / Deep ecotype) RepID=F2GC78_ALTMD(db=UNIREF evalue=6.4e-22 bit_score=110.5 identity=34.3)		1
St16_omz_317E-gene_10	5859	9245	3386	+	Phage_cluster_45	240.6	1.8e-72	1	Phage_sheath_1	95.2	1.7e-28	B		RBH:Tail sheath monomer n=1 Tax=Cronobacter phage vB_CsaM_GAP32 RepID=K4F6R7_9CAUD(db=UNIREF)	BLAST:putative histidine secretory acid phosphatase(db=KEGG evalue=1e-16 bit_score=95.1 identity=20.4)	BLAST:Tail sheath monomer n=1 Tax=Cronobacter phage vB_CsaM_GAP32 RepID=K4F6R7_9CAUD(db=UNIREF evalue=7.5e-79 bit_score=302.4 identity=32.1)		1
St16_omz_317E-gene_11	10174	10623	449	-	Phage_cluster_5027	61	6.7e-18	1	-	-	-	D				BLAST:Uncharacterized protein n=1 Tax=Vibrio phage jenny 12G5 RepID=R9U9E3_9VIRU(db=UNIREF evalue=1e-07 bit_score=63.2 identity=35.6)		1
St16_omz_317E-gene_12	10726	11340	614	+	Phage_cluster_3566	232.2	2.1e-70	1	-	-	-	D				BLAST:Uncharacterized protein n=1 Tax=Cronobacter phage vB_CsaM_GAP32 RepID=K4FB34_9CAUD(db=UNIREF evalue=3.6e-24 bit_score=118.2 identity=34.6)		1
St16_omz_317E-gene_13	11351	12970	1619	+	Phage_cluster_13381	209.1	5e-63	1	-	-	-	D				BLAST:Uncharacterized protein n=1 Tax=Escherichia phage PBECO 4 RepID=L7TIH0_9VIRU(db=UNIREF evalue=1.1e-16 bit_score=94.7 identity=28.5)		1
St16_omz_317E-gene_14	12974	13303	329	+	-	-	-	-	-	-	-	F					Unknown_function	0
St16_omz_317E-gene_15	13308	13730	422	+	Phage_cluster_93	153.5	1.8e-46	1	-	-	-	D				BLAST:Gp4 head completion protein n=5 Tax=Viruses RepID=F4YAH3_9CAUD(db=UNIREF evalue=4.7e-23 bit_score=114.0 identity=44.3)		1
St16_omz_317E-gene_16	13735	14895	1160	+	-	-	-	-	-	-	-	F					Unknown_function	0
St16_omz_317E-gene_17	14892	15395	503	+	Phage_cluster_5634	134.8	1.3e-40	1	-	-	-	D				BLAST:Uncharacterized protein n=1 Tax=Enterobacteria phage vB_KleM-RaK2 RepID=H6X3K3_9CAUD(db=UNIREF evalue=2.4e-10 bit_score=72.0 identity=30.4)		1
St16_omz_317E-gene_18	15452	16054	602	+	Phage_cluster_13053	71.3	3.4e-21	2	-	-	-	F					Unknown_function	1
St16_omz_317E-gene_19	16054	16584	530	+	-	-	-	-	-	-	-	F					Unknown_function	0
St16_omz_317E-gene_20	16594	16893	299	+	-	-	-	-	-	-	-	F					Unknown_function	0
St16_omz_317E-gene_21	16893	18203	1310	+	Phage_cluster_13469	49.3	2.5e-14	2	-	-	-	F					Unknown_function	1
St16_omz_317E-gene_22	18321	19889	1568	+	Phage_cluster_28	536.2	4.8e-162	0	Terminase_6	79.1	1.4e-23	B		RBH:DNA terminase packaging enzyme large subunit n=1 Tax=Cronobacter phage vB_CsaM_GAP32 RepID=K4FB48_9CAUD(db=UNIREF)	BLAST:hypothetical protein(db=KEGG evalue=1.5e-26 bit_score=126.7 identity=24.7)	BLAST:DNA terminase packaging enzyme large subunit n=1 Tax=Cronobacter phage vB_CsaM_GAP32 RepID=K4FB48_9CAUD(db=UNIREF evalue=1.4e-120 bit_score=439.9 identity=42.7)		1
St16_omz_317E-gene_23	19998	21320	1322	+	gi_414087188_ref_YP_006987375.1_	65.9	5e-12	1	-	-	-	F					Unknown_function	1
St16_omz_317E-gene_24	21526	22506	980	+	Phage_cluster_5630	425.1	8.5e-129	1	-	-	-	D				BLAST:Uncharacterized protein n=1 Tax=Enterobacteria phage vB_KleM-RaK2 RepID=H6X3S0_9CAUD(db=UNIREF evalue=4.4e-64 bit_score=251.5 identity=41.3)		1
St16_omz_317E-gene_25	22543	23424	881	+	-	-	-	-	-	-	-	F					Unknown_function	0
St16_omz_317E-gene_26	23434	24567	1133	+	Phage_cluster_79	333.2	8.9e-101	1	RecA	74.1	5.2e-22	B		RBH:RecA-like protein n=1 Tax=Cronobacter phage vB_CsaM_GAP32 RepID=K4F7I1_9CAUD(db=UNIREF)	BLAST:recA; recombinase A(db=KEGG evalue=7.9e-14 bit_score=84.0 identity=24.4)	BLAST:RecA-like protein n=1 Tax=Cronobacter phage vB_CsaM_GAP32 RepID=K4F7I1_9CAUD(db=UNIREF evalue=3.7e-123 bit_score=448.0 identity=61.9)		1
St16_omz_317E-gene_27	24557	24796	239	+	-	-	-	-	-	-	-	F					Unknown_function	0
St16_omz_317E-gene_28	24799	25251	452	+	Phage_cluster_4646	236.6	4.9e-72	1	-	-	-	D				BLAST:Uncharacterized protein n=1 Tax=Enterobacteria phage vB_KleM-RaK2 RepID=H6X3S3_9CAUD(db=UNIREF evalue=6.8e-28 bit_score=130.2 identity=46.3)		1
St16_omz_317E-gene_29	25251	26273	1022	+	-	-	-	-	-	-	-	F					Unknown_function	0
St16_omz_317E-gene_30	26270	27016	746	+	-	-	-	-	-	-	-	F					Unknown_function	0
St16_omz_317E-gene_31	27112	27879	767	+	Phage_cluster_1634	270.1	8.6e-82	1	MannoseP_isomer	89.4	9.2e-27	C			BLAST:xanB_[H]; Mannose-1-phosphate guanylyltransferase (GDP) (EC:2.7.7.22)(db=KEGG evalue=1.4e-17 bit_score=95.9 identity=47.2)	BLAST:hypothetical protein n=1 Tax=alpha proteobacterium SCGC AAA015-N04 RepID=UPI00037BE2FB(db=UNIREF evalue=1.4e-57 bit_score=229.6 identity=46.3)		1
St16_omz_317E-gene_32	27879	28550	671	+	Phage_cluster_2777	211	1.3e-63	1	-	-	-	C			BLAST:hypothetical protein(db=KEGG evalue=3e-69 bit_score=267.3 identity=53.2)	BLAST:Uncharacterized protein n=1 Tax=Rhizobium sp. CF080 RepID=J2K201_9RHIZ(db=UNIREF evalue=3.5e-73 bit_score=281.2 identity=58.1)		1
St16_omz_317E-gene_33	28624	29109	485	+	-	-	-	-	-	-	-	F					Unknown_function	0
St16_omz_317E-gene_34	29215	30219	1004	+	Phage_cluster_389	344.5	2.1e-104	1	Pfam-B_8466	42	3.9e-12	D				BLAST:Putative uncharacterized protein nrdC.10 n=1 Tax=Acinetobacter phage Acj9 RepID=E5EPR3_9CAUD(db=UNIREF evalue=3.5e-48 bit_score=198.7 identity=36.8)		1
St16_omz_317E-gene_35	30390	31850	1460	+	Phage_cluster_70	412.2	1e-124	1	ResIII	53.7	1.2e-15	B		RBH:RNA-DNA + DNA-DNA helicase n=1 Tax=Cronobacter phage vB_CsaM_GAP32 RepID=K4F657_9CAUD(db=UNIREF)	BLAST:hypothetical protein(db=KEGG evalue=8.6e-21 bit_score=107.5 identity=26.7)	BLAST:RNA-DNA + DNA-DNA helicase n=1 Tax=Cronobacter phage vB_CsaM_GAP32 RepID=K4F657_9CAUD(db=UNIREF evalue=1.1e-130 bit_score=473.4 identity=47.8)		1
St16_omz_317E-gene_36	31934	32434	500	+	Phage_cluster_7132	221.4	2e-67	1	-	-	-	D				BLAST:Uncharacterized protein n=1 Tax=Cronobacter phage vB_CsaM_GAP32 RepID=K4F6W9_9CAUD(db=UNIREF evalue=8.9e-21 bit_score=106.7 identity=33.1)		1
St16_omz_317E-gene_37	32434	32886	452	+	-	-	-	-	-	-	-	F					Unknown_function	0
St16_omz_317E-gene_38	32905	33588	683	+	gi_414087198_ref_YP_006987385.1_	100	2e-26	1	-	-	-	D				BLAST:Uncharacterized protein n=1 Tax=Escherichia phage PBECO 4 RepID=L7TQB4_9VIRU(db=UNIREF evalue=1.7e-22 bit_score=112.8 identity=26.1)		1
St16_omz_317E-gene_39	33590	34162	572	+	Phage_cluster_3903	264.9	1.5e-80	1	-	-	-	D				BLAST:Putative membrane protein n=1 Tax=Cronobacter phage vB_CsaM_GAP32 RepID=K4F7I6_9CAUD(db=UNIREF evalue=4.9e-31 bit_score=141.0 identity=38.2)		1
St16_omz_317E-gene_40	34149	34856	707	+	-	-	-	-	-	-	-	F					Unknown_function	0
St16_omz_317E-gene_41	34827	35213	386	-	Phage_cluster_9477	156.2	1.7e-47	1	-	-	-	D				BLAST:Uncharacterized protein n=1 Tax=Escherichia phage PBECO 4 RepID=L7TIG8_9VIRU(db=UNIREF evalue=1.5e-15 bit_score=89.0 identity=38.5)		1
St16_omz_317E-gene_42	35441	35878	437	+	Phage_cluster_13470	44.5	4.5e-13	2	-	-	-	F					Unknown_function	1
St16_omz_317E-gene_43	35892	36605	713	+	Phage_cluster_40	198.3	1e-59	1	PhoH	161.3	9.4e-49	C			BLAST:phosphate starvation-inducible protein; K06217 phosphate starvation-inducible protein PhoH and related proteins(db=KEGG evalue=4.2e-21 bit_score=107.5 identity=33.8)	BLAST:Phosphate-starvation inducible protein n=5 Tax=Myoviridae RepID=Q0QYZ5_BPSYS(db=UNIREF evalue=2.6e-50 bit_score=205.3 identity=46.0)		1
St16_omz_317E-gene_44	36607	37035	428	+	-	-	-	-	-	-	-	F					Unknown_function	0
St16_omz_317E-gene_45	37251	37745	494	+	-	-	-	-	-	-	-	F					Unknown_function	0
St16_omz_317E-gene_46	38119	39108	989	+	Phage_cluster_7952	243.1	1.5e-73	1	-	-	-	D				BLAST:DNA primase n=1 Tax=Methylobacterium sp. GXF4 RepID=I9CSF3_9RHIZ(db=UNIREF evalue=6e-37 bit_score=161.4 identity=31.6)		1
St16_omz_317E-gene_47	39134	40477	1343	+	Phage_cluster_53	352.9	9.4e-107	1	DnaB_C	65.4	1.9e-19	C			BLAST:DnaB domain-containing protein helicase domain-containing protein(db=KEGG evalue=1.7e-07 bit_score=63.2 identity=24.3)	BLAST:DNA primase-helicase n=1 Tax=Cronobacter phage vB_CsaM_GAP32 RepID=K4F663_9CAUD(db=UNIREF evalue=2.2e-74 bit_score=286.2 identity=37.6)		1
St16_omz_317E-gene_48	40513	40758	245	+	Phage_cluster_13395	102.4	5.8e-31	2	-	-	-	F					Unknown_function	1
St16_omz_317E-gene_49	40748	41434	686	+	-	-	-	-	-	-	-	F					Unknown_function	0
St16_omz_317E-gene_50	41427	42002	575	+	-	-	-	-	-	-	-	F					Unknown_function	0
St16_omz_317E-gene_51	42082	42318	236	+	-	-	-	-	-	-	-	F					Unknown_function	0
St16_omz_317E-gene_52	42417	42560	143	+	-	-	-	-	-	-	-	F					Unknown_function	0
St16_omz_317E-gene_53	42532	42783	251	+	-	-	-	-	-	-	-	F					Unknown_function	0
St16_omz_317E-gene_54	42771	43223	452	+	-	-	-	-	-	-	-	F					Unknown_function	0
St16_omz_317E-gene_55	43225	43737	512	+	-	-	-	-	-	-	-	F					Unknown_function	0
St16_omz_317E-gene_56	43688	44608	920	+	Phage_cluster_2547	72	3e-21	2	-	-	-	F					Unknown_function	1
St16_omz_317E-gene_57	44609	44947	338	+	-	-	-	-	-	-	-	F					Unknown_function	0
St16_omz_317E-gene_58	44947	45222	275	+	-	-	-	-	-	-	-	F					Unknown_function	0
St16_omz_317E-gene_59	45215	46219	1004	+	-	-	-	-	-	-	-	F					Unknown_function	0
St16_omz_317E-gene_60	46229	46885	656	+	-	-	-	-	-	-	-	F					Unknown_function	0
St16_omz_317E-gene_61	46949	47671	722	+	Phage_cluster_123	294.3	2.2e-89	1	-	-	-	C			BLAST:hypothetical protein(db=KEGG evalue=1.5e-42 bit_score=178.7 identity=39.0)	BLAST:hypothetical protein n=1 Tax=Verrucomicrobia bacterium SCGC AAA164-I21 RepID=UPI000378E690(db=UNIREF evalue=4.5e-50 bit_score=204.5 identity=46.8)		1
St16_omz_317E-gene_62	47705	49312	1607	+	Phage_cluster_7069	167.8	1.8e-50	1	Pectate_lyase_3	77.3	9.6e-23	C			BLAST:protein of unknown function; putative Endopolygalacturonase domain(db=KEGG evalue=4.1e-08 bit_score=65.5 identity=30.9)	BLAST:hypothetical protein n=1 Tax=Escherichia coli RepID=UPI00035C5B3F(db=UNIREF evalue=6.6e-09 bit_score=68.9 identity=29.6)		1
St16_omz_317E-gene_63	49429	51693	2264	+	Phage_cluster_29	1067.7	0	1	Ribonuc_red_lgC	435.9	1.1e-131	A	RBH:ribonucleoside-diphosphate reductase subunit alpha (EC:1.17.4.1); K00525 ribonucleoside-diphosphate reductase alpha chain [EC:1.17.4.1](db=KEGG)	RBH:Ribonucleoside-diphosphate reductase n=2 Tax=Pseudoalteromonas RepID=U1LMZ5_9GAMM(db=UNIREF)	BLAST:ribonucleoside-diphosphate reductase subunit alpha (EC:1.17.4.1); K00525 ribonucleoside-diphosphate reductase alpha chain [EC:1.17.4.1](db=KEGG evalue=1.7e-273 bit_score=947.6 identity=60.4)	BLAST:Ribonucleoside-diphosphate reductase n=2 Tax=Pseudoalteromonas RepID=U1LMZ5_9GAMM(db=UNIREF evalue=2.3e-273 bit_score=948.0 identity=60.0)		1
St16_omz_317E-gene_64	51702	52829	1127	+	Phage_cluster_39	492.3	3.8e-149	1	Ribonuc_red_sm	94.2	3.6e-28	A	RBH:nrdB; ribonucleotide-diphosphate reductase subunit beta (EC:1.17.4.1); K00526 ribonucleoside-diphosphate reductase beta chain [EC:1.17.4.1](db=KEGG)	RBH:Ribonucleotide-diphosphate reductase subunit beta n=1 Tax=Cronobacter phage vB_CsaM_GAP32 RepID=K4F9M0_9CAUD(db=UNIREF)	BLAST:nrdB; ribonucleotide-diphosphate reductase subunit beta (EC:1.17.4.1); K00526 ribonucleoside-diphosphate reductase beta chain [EC:1.17.4.1](db=KEGG evalue=1.4e-119 bit_score=435.3 identity=56.7)	BLAST:Ribonucleotide-diphosphate reductase subunit beta n=1 Tax=Cronobacter phage vB_CsaM_GAP32 RepID=K4F9M0_9CAUD(db=UNIREF evalue=1.3e-128 bit_score=466.1 identity=59.2)		1
St16_omz_317E-gene_65	52826	53104	278	+	Phage_cluster_309	55.2	3.1e-16	1	Glutaredoxin	62.1	1.9e-18	D				BLAST:Glutaredoxin and related proteins n=3 Tax=Gammaproteobacteria RepID=E0XVV5_9GAMM(db=UNIREF evalue=3.4e-14 bit_score=84.0 identity=45.3)		1
St16_omz_317E-gene_66	53104	53409	305	+	Phage_cluster_5636	44.6	4.4e-13	2	-	-	-	F					Unknown_function	1
St16_omz_317E-gene_67	53418	53720	302	+	Phage_cluster_3225	52.6	2.2e-15	1	-	-	-	F					Unknown_function	1
St16_omz_317E-gene_68	53722	55068	1346	+	Phage_cluster_296	307	8.5e-93	1	DNA_ligase_A_M	75.3	2.1e-22	A	RBH:lig; ATP-dependent DNA ligase (EC:6.5.1.1); K01971 DNA ligase (ATP) [EC:6.5.1.1](db=KEGG)	RBH:ATP-dependent DNA ligase n=1 Tax=Prochlorococcus marinus subsp. pastoris (strain CCMP1986 / MED4) RepID=Q7UZI6_PROMP(db=UNIREF)	BLAST:lig; ATP-dependent DNA ligase (EC:6.5.1.1); K01971 DNA ligase (ATP) [EC:6.5.1.1](db=KEGG evalue=2.2e-95 bit_score=355.1 identity=45.1)	BLAST:ATP-dependent DNA ligase n=1 Tax=Prochlorococcus marinus subsp. pastoris (strain CCMP1986 / MED4) RepID=Q7UZI6_PROMP(db=UNIREF evalue=3.9e-95 bit_score=355.1 identity=45.1)		1
St16_omz_317E-gene_69	55065	56102	1037	+	-	-	-	-	-	-	-	F					Unknown_function	0
St16_omz_317E-gene_70	56089	56346	257	+	-	-	-	-	-	-	-	F					Unknown_function	0
St16_omz_317E-gene_71	56357	56665	308	+	-	-	-	-	-	-	-	F					Unknown_function	0
St16_omz_317E-gene_72	56687	56971	284	+	-	-	-	-	-	-	-	F					Unknown_function	0
St16_omz_317E-gene_73	57002	57277	275	+	-	-	-	-	-	-	-	F					Unknown_function	0
St16_omz_317E-gene_74	57268	57504	236	+	-	-	-	-	-	-	-	F					Unknown_function	0
St16_omz_317E-gene_75	57800	57952	152	+	-	-	-	-	-	-	-	F					Unknown_function	0
St16_omz_317E-gene_76	57933	58295	362	+	-	-	-	-	-	-	-	F					Unknown_function	0
St16_omz_317E-gene_77	58288	58515	227	+	-	-	-	-	-	-	-	F					Unknown_function	0
St16_omz_317E-gene_78	58812	59051	239	+	Phage_cluster_2125	80.7	3.3e-24	2	-	-	-	C			BLAST:putative bacteriophage protein(db=KEGG evalue=2e-12 bit_score=77.0 identity=46.5)	BLAST:Uncharacterized protein n=2 Tax=Burkholderia multivorans (strain ATCC 17616 / 249) RepID=A9ABV6_BURM1(db=UNIREF evalue=3.6e-12 bit_score=77.0 identity=46.5)		1
St16_omz_317E-gene_79	59048	59254	206	+	-	-	-	-	-	-	-	F					Unknown_function	0
St16_omz_317E-gene_80	59251	59529	278	+	-	-	-	-	-	-	-	F					Unknown_function	0
St16_omz_317E-gene_81	59530	59751	221	+	-	-	-	-	-	-	-	F					Unknown_function	0
St16_omz_317E-gene_82	59774	60841	1067	+	Phage_cluster_13481	40.7	7.7e-12	2	-	-	-	D				BLAST:Uncharacterized protein n=1 Tax=Clostridium sp. CAG:768 RepID=R7I0E9_9CLOT(db=UNIREF evalue=1e-13 bit_score=84.3 identity=29.0)		1
St16_omz_317E-gene_83	60845	61135	290	+	-	-	-	-	-	-	-	F					Unknown_function	0
St16_omz_317E-gene_84	61126	61398	272	+	-	-	-	-	-	-	-	F					Unknown_function	0
St16_omz_317E-gene_85	61429	63411	1982	+	Phage_cluster_1297	346.8	6.4e-105	2	-	-	-	C			BLAST:membrane hypothetical protein(db=KEGG evalue=3.8e-19 bit_score=102.4 identity=32.3)	BLAST:Uncharacterized protein n=2 Tax=Bradyrhizobium RepID=M4ZH23_9BRAD(db=UNIREF evalue=6.7e-19 bit_score=102.4 identity=32.3)		1
St16_omz_317E-gene_86	63504	63926	422	+	Phage_cluster_270	144.6	7.4e-44	1	HSP20	53.1	1.3e-15	C			BLAST:ibpA_2; small heat shock protein IbpA; K04080 molecular chaperone IbpA(db=KEGG evalue=2.7e-28 bit_score=130.6 identity=46.1)	BLAST:heat-shock protein n=1 Tax=Sphingomonas-like bacterium B12 RepID=UPI0003B73B93(db=UNIREF evalue=1.3e-28 bit_score=132.5 identity=47.4)		1
St16_omz_317E-gene_87	64028	64348	320	+	Phage_cluster_13449	107.4	1.2e-32	2	ClpS	72.4	1e-21	C			BLAST:ATP-dependent clp protease adaptor protein clps; K06891 ATP-dependent Clp protease adaptor protein ClpS(db=KEGG evalue=6.1e-12 bit_score=75.9 identity=46.2)	BLAST:ATP-dependent Clp protease adapter protein ClpS n=1 Tax=Clostridiales bacterium oral taxon 876 str. F0540 RepID=U2CZN0_9FIRM(db=UNIREF evalue=2.8e-12 bit_score=77.8 identity=41.7)		1
St16_omz_317E-gene_88	64422	65681	1259	-	-	-	-	-	-	-	-	F					Unknown_function	0
St16_omz_317E-gene_89	65687	66940	1253	+	Phage_cluster_4255	396.9	4.8e-120	1	UDPG_MGDP_dh_N	59.5	1.4e-17	A	RBH:NAD-binding, UDP-glucose/GDP-mannose dehydrogenase family protein(db=KEGG)	RBH:NAD-binding, UDP-glucose/GDP-mannose dehydrogenase family protein n=1 Tax=Methyloglobulus morosus KoM1 RepID=V5C9K8_9GAMM(db=UNIREF)	BLAST:NAD-binding, UDP-glucose/GDP-mannose dehydrogenase family protein(db=KEGG evalue=4.1e-96 bit_score=357.5 identity=46.4)	BLAST:NAD-binding, UDP-glucose/GDP-mannose dehydrogenase family protein n=1 Tax=Methyloglobulus morosus KoM1 RepID=V5C9K8_9GAMM(db=UNIREF evalue=4.2e-104 bit_score=384.8 identity=48.9)		1
St16_omz_317E-gene_90	66930	67946	1016	+	Phage_cluster_9345	298.6	2.3e-90	2	Pfam-B_13600	74.1	4.5e-22	B		RBH:Inosamine-phosphate amidinotransferase (Fragment) n=1 Tax=Nostoc sp. 73.1 RepID=G3ESY0_9NOSO(db=UNIREF)	BLAST:scyllo-inosamine-4-phosphate amidinotransferase; K00613 glycine amidinotransferase [EC:2.1.4.1](db=KEGG evalue=1.4e-78 bit_score=298.9 identity=45.9)	BLAST:Inosamine-phosphate amidinotransferase (Fragment) n=1 Tax=Nostoc sp. 73.1 RepID=G3ESY0_9NOSO(db=UNIREF evalue=2.8e-82 bit_score=312.0 identity=48.7)		1
St16_omz_317E-gene_91	67939	69213	1274	+	-	-	-	-	-	-	-	F					Unknown_function	0
St16_omz_317E-gene_92	69210	69770	560	+	-	-	-	-	-	-	-	F					Unknown_function	0
St16_omz_317E-gene_93	69855	70103	248	+	-	-	-	-	-	-	-	F					Unknown_function	0
St16_omz_317E-gene_94	70176	70628	452	+	-	-	-	-	-	-	-	F					Unknown_function	0
St16_omz_317E-gene_95	70640	70783	143	+	-	-	-	-	-	-	-	F					Unknown_function	0
St16_omz_317E-gene_96	71004	71225	221	+	-	-	-	-	DUF2798	63.7	5.1e-19	F					Unknown_function	0
St16_omz_317E-gene_97	71236	71439	203	+	-	-	-	-	-	-	-	F					Unknown_function	0
St16_omz_317E-gene_98	71441	71662	221	+	-	-	-	-	-	-	-	F					Unknown_function	0
St16_omz_317E-gene_99	71659	71835	176	+	-	-	-	-	-	-	-	F					Unknown_function	0
St16_omz_317E-gene_100	71969	72328	359	+	-	-	-	-	-	-	-	F					Unknown_function	0
St16_omz_317E-gene_101	72432	72788	356	+	-	-	-	-	-	-	-	F					Unknown_function	0
St16_omz_317E-gene_102	72821	73006	185	+	-	-	-	-	-	-	-	F					Unknown_function	0
St16_omz_317E-gene_103	73317	73976	659	-	-	-	-	-	-	-	-	C			BLAST:hypothetical protein(db=KEGG evalue=2.8e-11 bit_score=74.7 identity=28.9)	BLAST:UPI0003D1B2EB related cluster n=1 Tax=unknown RepID=UPI0003D1B2EB(db=UNIREF evalue=9e-13 bit_score=80.5 identity=33.1)		0
St16_omz_317E-gene_104	74268	74540	272	+	-	-	-	-	-	-	-	C			BLAST:hypothetical protein(db=KEGG evalue=5e-15 bit_score=85.9 identity=45.9)	BLAST:Putative uncharacterized protein (Fragment) n=1 Tax=uncultured SUP05 cluster bacterium RepID=D1KDZ1_9GAMM(db=UNIREF evalue=7.9e-16 bit_score=89.4 identity=49.5)		0
St16_omz_317E-gene_105	74613	74762	149	+	-	-	-	-	-	-	-	F					Unknown_function	0
St16_omz_317E-gene_106	74866	74985	119	+	-	-	-	-	-	-	-	F					Unknown_function	0
St16_omz_317E-gene_107	75382	75993	611	+	-	-	-	-	-	-	-	F					Unknown_function	0
St16_omz_317E-gene_108	76164	76673	509	+	-	-	-	-	-	-	-	F					Unknown_function	0
St16_omz_317E-gene_109	76855	77394	539	+	-	-	-	-	-	-	-	F					Unknown_function	0
St16_omz_317E-gene_110	77682	77927	245	+	-	-	-	-	-	-	-	F					Unknown_function	0
St16_omz_317E-gene_111	77980	78564	584	+	Phage_cluster_989	262.5	1.1e-79	1	CLP_protease	255.4	1.4e-77	C			BLAST:ATP-dependent Clp protease proteolytic subunit; K01358 ATP-dependent Clp protease, protease subunit [EC:3.4.21.92](db=KEGG evalue=2.8e-63 bit_score=247.3 identity=64.1)	BLAST:ATP-dependent Clp protease proteolytic subunit n=2 Tax=Hippea RepID=F2LU31_HIPMA(db=UNIREF evalue=4.9e-63 bit_score=247.3 identity=64.1)		1
St16_omz_317E-gene_112	78776	79054	278	+	Phage_cluster_13377	60.5	5.6e-18	2	-	-	-	F					Unknown_function	1
St16_omz_317E-gene_113	79038	80282	1244	-	Phage_cluster_3629	40.5	1.3e-11	2	-	-	-	F					Unknown_function	1
St16_omz_317E-gene_114	80459	80641	182	+	-	-	-	-	-	-	-	F					Unknown_function	0
St16_omz_317E-gene_115	80602	80874	272	+	Phage_cluster_4334	155.5	3.7e-47	2	-	-	-	D				BLAST:hypothetical protein n=1 Tax=Thiomicrospira arctica RepID=UPI000379E439(db=UNIREF evalue=1.3e-18 bit_score=98.6 identity=60.8)		1
St16_omz_317E-gene_116	80874	81509	635	+	-	-	-	-	-	-	-	F					Unknown_function	0
St16_omz_317E-gene_117	81512	81697	185	+	-	-	-	-	-	-	-	F					Unknown_function	0
St16_omz_317E-gene_118	81701	82465	764	+	-	-	-	-	-	-	-	F					Unknown_function	0
St16_omz_317E-gene_119	82631	83203	572	+	-	-	-	-	-	-	-	F					Unknown_function	0
St16_omz_317E-gene_120	83214	84185	971	+	-	-	-	-	Peptidase_M17	351.2	2e-106	A	RBH:pepA; cytosol aminopeptidase(db=KEGG)	RBH:Probable cytosol aminopeptidase n=4 Tax=Cycloclasticus RepID=K0C1Q1_CYCSP(db=UNIREF)	BLAST:pepA; cytosol aminopeptidase(db=KEGG evalue=1.8e-83 bit_score=315.1 identity=53.1)	BLAST:Probable cytosol aminopeptidase n=4 Tax=Cycloclasticus RepID=K0C1Q1_CYCSP(db=UNIREF evalue=3.2e-83 bit_score=315.1 identity=53.1)		0
St16_omz_317E-gene_121	84182	84418	236	+	-	-	-	-	-	-	-	F					Unknown_function	0
St16_omz_317E-gene_122	84617	84949	332	+	Phage_cluster_3663	84.2	3.6e-25	2	-	-	-	C			BLAST:hypothetical protein(db=KEGG evalue=7.2e-08 bit_score=62.4 identity=33.7)	BLAST:Phosphoglycerate kinase n=1 Tax=Rhodopirellula europaea SH398 RepID=M5RXX9_9PLAN(db=UNIREF evalue=1e-12 bit_score=79.3 identity=38.3)		1
St16_omz_317E-gene_123	85133	85333	200	+	-	-	-	-	-	-	-	F					Unknown_function	0
St16_omz_317E-gene_124	85530	85853	323	+	Phage_cluster_10470	64.8	4.2e-19	1	-	-	-	D				BLAST:Uncharacterized protein n=4 Tax=Alteromonas phage vB_AmaP_AD45-P RepID=R4W126_9CAUD(db=UNIREF evalue=1.3e-09 bit_score=68.9 identity=42.7)		1
St16_omz_317E-gene_125	85850	86053	203	+	-	-	-	-	-	-	-	F					Unknown_function	0
St16_omz_317E-gene_126	86275	86427	152	+	Phage_cluster_4300	69.2	1.4e-20	2	NifU_N	53.2	1.4e-15	C			BLAST:scaffold protein; K04488 nitrogen fixation protein NifU and related proteins(db=KEGG evalue=3.4e-13 bit_score=79.0 identity=77.6)	BLAST:NifU homolog involved in Fe-S cluster formation n=4 Tax=Magnetospirillum RepID=Q2W2U4_MAGSA(db=UNIREF evalue=6e-13 bit_score=79.0 identity=77.6)		1
St16_omz_317E-gene_127	86487	87791	1304	+	Phage_cluster_10181	58.5	3.2e-17	1	-	-	-	F					Unknown_function	1
St16_omz_317E-gene_128	87985	88275	290	+	-	-	-	-	DsrC	66.2	1.5e-19	C			BLAST:sulfite reductase, gamma subunit-related protein; K11179 tRNA 2-thiouridine synthesizing protein E [EC:2.8.1.-](db=KEGG evalue=2.4e-39 bit_score=166.8 identity=79.2)	BLAST:Sulfurtransferase n=2 Tax=sulfur-oxidizing symbionts RepID=A1AXD9_RUTMC(db=UNIREF evalue=4.2e-39 bit_score=166.8 identity=79.2)		0
St16_omz_317E-gene_129	88447	88851	404	+	Phage_cluster_13073	56.3	1.3e-16	2	-	-	-	F					Unknown_function	1
St16_omz_317E-gene_130	88861	89100	239	+	-	-	-	-	-	-	-	F					Unknown_function	0
St16_omz_317E-gene_131	89115	89309	194	+	-	-	-	-	-	-	-	F					Unknown_function	0
St16_omz_317E-gene_132	89309	89497	188	+	-	-	-	-	-	-	-	F					Unknown_function	0
St16_omz_317E-gene_133	89497	89766	269	+	-	-	-	-	-	-	-	F					Unknown_function	0
St16_omz_317E-gene_134	89756	90226	470	+	-	-	-	-	-	-	-	F					Unknown_function	0
St16_omz_317E-gene_135	90247	90837	590	+	-	-	-	-	-	-	-	C			BLAST:hypothetical protein(db=KEGG evalue=1.1e-14 bit_score=85.9 identity=27.2)	BLAST:Putative uncharacterized protein n=1 Tax=Magnetospirillum magneticum (strain AMB-1 / ATCC 700264) RepID=Q2W6K3_MAGSA(db=UNIREF evalue=1.9e-14 bit_score=85.9 identity=27.2)		0
St16_omz_317E-gene_136	90930	91094	164	+	-	-	-	-	-	-	-	F					Unknown_function	0
St16_omz_317E-gene_137	91024	91365	341	+	-	-	-	-	-	-	-	F					Unknown_function	0
St16_omz_317E-gene_138	91358	91540	182	+	-	-	-	-	-	-	-	F					Unknown_function	0
St16_omz_317E-gene_139	91543	91887	344	+	-	-	-	-	-	-	-	F					Unknown_function	0
St16_omz_317E-gene_140	91899	92192	293	+	-	-	-	-	-	-	-	F					Unknown_function	0
St16_omz_317E-gene_141	92207	92500	293	+	-	-	-	-	-	-	-	F					Unknown_function	0
St16_omz_317E-gene_142	92504	92890	386	+	Phage_cluster_3611	51.6	4.1e-15	4	-	-	-	C			BLAST:Pc22g03540(db=KEGG evalue=1.5e-12 bit_score=78.2 identity=31.9)	BLAST:Uncharacterized protein n=3 Tax=Chlorovirus RepID=M1I3R1_9PHYC(db=UNIREF evalue=2.8e-14 bit_score=84.7 identity=41.9)		1
St16_omz_317E-gene_143	93126	93734	608	+	-	-	-	-	-	-	-	F					Unknown_function	0
St16_omz_317E-gene_144	93731	94396	665	+	-	-	-	-	-	-	-	F					Unknown_function	0
St16_omz_317E-gene_145	94520	94750	230	+	-	-	-	-	-	-	-	F					Unknown_function	0
St16_omz_317E-gene_146	94750	95034	284	+	-	-	-	-	-	-	-	F					Unknown_function	0
St16_omz_317E-gene_147	95168	95398	230	+	-	-	-	-	-	-	-	F					Unknown_function	0
St16_omz_317E-gene_148	95395	96363	968	+	-	-	-	-	SbmA_BacA	274.8	4.8e-83	C			BLAST:transporter(db=KEGG evalue=9.3e-72 bit_score=276.2 identity=45.5)	BLAST:transporter n=3 Tax=unclassified Alphaproteobacteria (miscellaneous) RepID=UPI000365A4CA(db=UNIREF evalue=5.4e-75 bit_score=287.7 identity=47.1)		0
St16_omz_317E-gene_149	96360	96542	182	+	-	-	-	-	-	-	-	F					Unknown_function	0
St16_omz_317E-gene_150	96539	96748	209	+	-	-	-	-	-	-	-	F					Unknown_function	0
St16_omz_317E-gene_151	96844	98226	1382	+	Phage_cluster_7082	194.4	1.2e-58	2	-	-	-	C			BLAST:hypothetical protein(db=KEGG evalue=5.9e-19 bit_score=101.3 identity=28.0)	BLAST:Uncharacterized protein n=1 Tax=Sphingobium lactosutens DS20 RepID=T0HGQ0_9SPHN(db=UNIREF evalue=1.9e-28 bit_score=133.7 identity=29.3)		1
St16_omz_317E-gene_152	98223	98477	254	+	-	-	-	-	-	-	-	F					Unknown_function	0
St16_omz_317E-gene_153	98474	99172	698	+	Phage_cluster_932	53.7	7.4e-16	1	QueC	49.4	1.8e-14	F					Unknown_function	1
St16_omz_317E-gene_154	99172	99525	353	+	-	-	-	-	-	-	-	F					Unknown_function	0
St16_omz_317E-gene_155	99565	100656	1091	+	-	-	-	-	-	-	-	F					Unknown_function	0
St16_omz_317E-gene_156	100637	100969	332	+	-	-	-	-	-	-	-	F					Unknown_function	0
St16_omz_317E-gene_157	101053	101526	473	+	-	-	-	-	-	-	-	F					Unknown_function	0
St16_omz_317E-gene_158	101700	102104	404	+	-	-	-	-	-	-	-	C			BLAST:hypothetical protein; K07454 putative restriction endonuclease(db=KEGG evalue=2.6e-07 bit_score=60.8 identity=31.7)	BLAST:Uncharacterized protein n=1 Tax=Shewanella baltica (strain OS185) RepID=A6WRD3_SHEB8(db=UNIREF evalue=4.5e-07 bit_score=60.8 identity=31.7)		0
St16_omz_317E-gene_159	102223	102408	185	+	-	-	-	-	-	-	-	F					Unknown_function	0
St16_omz_317E-gene_160	102526	102927	401	+	Phage_cluster_3674	83.2	8.3e-25	2	-	-	-	F					Unknown_function	1
St16_omz_317E-gene_161	102961	103140	179	+	-	-	-	-	-	-	-	F					Unknown_function	0
St16_omz_317E-gene_162	103200	103388	188	+	-	-	-	-	-	-	-	F					Unknown_function	0
St16_omz_317E-gene_163	103389	104243	854	+	-	-	-	-	-	-	-	F					Unknown_function	0
St16_omz_317E-gene_164	104236	105003	767	+	Phage_cluster_3799	188.2	7.6e-57	1	UDPG_MGDP_dh	55.9	2e-16	D				BLAST:hypothetical protein n=1 Tax=Oceanospirillales bacterium SCGC AAA298-N10 RepID=UPI000376671D(db=UNIREF evalue=2.6e-40 bit_score=172.2 identity=40.5)		1
St16_omz_317E-gene_165	105000	105710	710	+	Phage_cluster_1920	150.8	2.1e-45	1	CTP_transf_2	40.9	1.1e-11	C			BLAST:cytidylyltransferase(db=KEGG evalue=5.6e-34 bit_score=150.2 identity=55.1)	BLAST:Glycerol-3-phosphate cytidylyltransferase n=1 Tax=Flavobacterium sp. F52 RepID=J1KXI1_9FLAO(db=UNIREF evalue=4.5e-34 bit_score=151.4 identity=57.0)		1
St16_omz_317E-gene_166	105821	106108	287	+	Phage_cluster_1796	89.9	3.3e-27	1	Cpn10	108.8	5.2e-33	C			BLAST:groES; co-chaperonin GroES; K04078 chaperonin GroES(db=KEGG evalue=3e-26 bit_score=123.2 identity=57.9)	BLAST:10 kDa chaperonin n=1 Tax=Methylophaga frappieri (strain ATCC BAA-2434 / DSM 25690 / JAM7) RepID=I1YIZ1_METFJ(db=UNIREF evalue=5.2e-26 bit_score=123.2 identity=62.1)		1
St16_omz_317E-gene_167	106118	107767	1649	+	Phage_cluster_37	414.4	2.6e-125	1	Cpn60_TCP1	429.3	9.5e-130	A	RBH:groEL; molecular chaperone GroEL(db=KEGG)	RBH:molecular chaperone GroEL n=2 Tax=Microbulbifer RepID=UPI000255A4AA(db=UNIREF)	BLAST:groEL; molecular chaperone GroEL(db=KEGG evalue=3.3e-234 bit_score=816.6 identity=76.7)	BLAST:molecular chaperone GroEL n=2 Tax=Microbulbifer RepID=UPI000255A4AA(db=UNIREF evalue=1.4e-232 bit_score=812.0 identity=75.8)		1
St16_omz_317E-gene_168	107944	108804	860	+	-	-	-	-	-	-	-	F					Unknown_function	0
St16_omz_317E-gene_169	108788	109588	800	+	Phage_cluster_8430	159	5.5e-48	1	LRR_4	44.9	3.3e-13	C			BLAST:hypothetical protein(db=KEGG evalue=2.1e-29 bit_score=135.2 identity=49.4)	BLAST:Uncharacterized protein n=1 Tax=Acetobacter sp. CAG:977 RepID=R5QGG9_9PROT(db=UNIREF evalue=1.5e-33 bit_score=149.8 identity=40.7)		1
St16_omz_317E-gene_170	109652	110611	959	+	Phage_cluster_3666	49	2.5e-14	1	Lipase_3	86.3	7.7e-26	C			BLAST:triacylglycerol lipase(db=KEGG evalue=7.6e-34 bit_score=150.2 identity=33.3)	BLAST:Triacylglycerol lipase n=5 Tax=Teredinibacter turnerae RepID=C5BM61_TERTT(db=UNIREF evalue=1.3e-33 bit_score=150.2 identity=33.3)		1
St16_omz_317E-gene_171	110557	110706	149	+	-	-	-	-	-	-	-	F					Unknown_function	0
St16_omz_317E-gene_172	110787	111716	929	+	-	-	-	-	-	-	-	F					Unknown_function	0
St16_omz_317E-gene_173	111909	112529	620	+	Phage_cluster_5573	53.2	1.8e-15	2	-	-	-	F					Unknown_function	1
St16_omz_317E-gene_174	112669	113583	914	+	-	-	-	-	-	-	-	F					Unknown_function	0
St16_omz_317E-gene_175	113602	114135	533	+	Phage_cluster_5573	57.5	8.4e-17	2	-	-	-	F					Unknown_function	1
St16_omz_317E-gene_176	114139	115449	1310	+	-	-	-	-	TctA	243.7	1.2e-73	C			BLAST:hypothetical protein(db=KEGG evalue=2.3e-41 bit_score=175.6 identity=29.6)	BLAST:Membrane protein n=4 Tax=Acinetobacter RepID=C0VGJ3_9GAMM(db=UNIREF evalue=1.1e-43 bit_score=184.1 identity=30.2)		0
St16_omz_317E-gene_177	115436	116515	1079	+	-	-	-	-	-	-	-	F					Unknown_function	0
St16_omz_317E-gene_178	116519	117034	515	-	Phage_cluster_506	61.4	3.9e-18	1	-	-	-	F					Unknown_function	1
St16_omz_317E-gene_179	117078	117233	155	+	-	-	-	-	-	-	-	F					Unknown_function	0
St16_omz_317E-gene_180	117227	117502	275	+	-	-	-	-	-	-	-	F					Unknown_function	0
St16_omz_317E-gene_181	117550	117741	191	+	-	-	-	-	-	-	-	F					Unknown_function	0
St16_omz_317E-gene_182	117802	117987	185	+	-	-	-	-	-	-	-	F					Unknown_function	0
St16_omz_317E-gene_183	117984	118175	191	+	-	-	-	-	-	-	-	F					Unknown_function	0
St16_omz_317E-gene_184	118185	118688	503	+	-	-	-	-	-	-	-	F					Unknown_function	0
St16_omz_317E-gene_185	118703	118879	176	+	-	-	-	-	-	-	-	F					Unknown_function	0
St16_omz_317E-gene_186	118860	119123	263	+	-	-	-	-	-	-	-	F					Unknown_function	0
St16_omz_317E-gene_187	119137	119295	158	+	-	-	-	-	-	-	-	F					Unknown_function	0
St16_omz_317E-gene_188	119398	119691	293	+	Phage_cluster_9375	50.5	9.9e-15	2	-	-	-	F					Unknown_function	1
St16_omz_317E-gene_189	119758	119940	182	+	Phage_cluster_3632	82.8	5.2e-25	2	-	-	-	C			BLAST:hypothetical protein(db=KEGG evalue=2e-12 bit_score=76.6 identity=68.4)	BLAST:Uncharacterized protein n=1 Tax=Spirochaeta coccoides (strain ATCC BAA-1237 / DSM 17374 / SPN1) RepID=F4GHS9_SPICD(db=UNIREF evalue=3.6e-12 bit_score=76.6 identity=68.4)		1
St16_omz_317E-gene_190	119940	120158	218	+	Phage_cluster_7136	75.3	1.1e-22	2	eIF-1a	47.6	4.5e-14	C			BLAST:infA; translation initiation factor IF-1; K02518 translation initiation factor IF-1(db=KEGG evalue=3.2e-12 bit_score=76.3 identity=52.1)	BLAST:translation initiation factor IF-1 n=1 Tax=Acidobacteriaceae bacterium KBS 96 RepID=UPI00036F05A1(db=UNIREF evalue=2.3e-13 bit_score=80.9 identity=54.2)		1
St16_omz_317E-gene_191	120158	121087	929	+	-	-	-	-	-	-	-	F					Unknown_function	0
St16_omz_317E-gene_192	121148	121570	422	+	Phage_cluster_4909	47.6	6.3e-14	2	-	-	-	D				BLAST:Baseplate wedge tail fiber connector n=1 Tax=Prochlorococcus phage P-SSM7 RepID=E3SNK9_9CAUD(db=UNIREF evalue=1.8e-14 bit_score=85.5 identity=34.5)		1
St16_omz_317E-gene_193	121664	124105	2441	+	Phage_cluster_13484	164.6	1e-49	2	He_PIG	50.3	9.3e-15	F					Unknown_function	1
St16_omz_317E-gene_194	124128	124868	740	+	-	-	-	-	-	-	-	F					Unknown_function	0
St16_omz_317E-gene_195	124944	125183	239	+	-	-	-	-	-	-	-	F					Unknown_function	0
St16_omz_317E-gene_196	125180	125659	479	+	Phage_cluster_3884	190.6	8.8e-58	1	-	-	-	D				BLAST:DNA polymerase III alpha subunit n=1 Tax=Cronobacter phage vB_CsaM_GAP32 RepID=K4F6Z2_9CAUD(db=UNIREF evalue=1.8e-18 bit_score=99.0 identity=37.5)		1
St16_omz_317E-gene_197	125691	126149	458	+	Phage_cluster_2272	74.5	5.2e-22	1	-	-	-	F					Unknown_function	1
St16_omz_317E-gene_198	126149	126559	410	+	Phage_cluster_1866	141.7	4.6e-43	1	Cpn10	44.7	5.1e-13	D				BLAST:Uncharacterized protein n=1 Tax=Enterobacteria phage vB_KleM-RaK2 RepID=H6X3X1_9CAUD(db=UNIREF evalue=2.3e-14 bit_score=85.1 identity=45.8)		1
St16_omz_317E-gene_199	126552	126776	224	+	-	-	-	-	-	-	-	F					Unknown_function	0
St16_omz_317E-gene_200	126773	127054	281	+	Phage_cluster_4573	56.9	9e-17	2	-	-	-	F					Unknown_function	1
St16_omz_317E-gene_201	127089	128003	914	+	Phage_cluster_50	312.9	1.1e-94	1	AAA	52.3	3.4e-15	C			BLAST:rfc; replication factor C small subunit; K04801 replication factor C small subunit(db=KEGG evalue=1.6e-36 bit_score=159.1 identity=32.9)	BLAST:Sliding clamp loader subunit n=1 Tax=Cronobacter phage vB_CsaM_GAP32 RepID=K4F7L2_9CAUD(db=UNIREF evalue=3.2e-53 bit_score=215.3 identity=37.5)		1
St16_omz_317E-gene_202	128035	128562	527	+	Phage_cluster_13368	186.4	1.8e-56	2	-	-	-	D				BLAST:Uncharacterized protein n=1 Tax=Cronobacter phage vB_CsaM_GAP32 RepID=K4FB60_9CAUD(db=UNIREF evalue=5.1e-11 bit_score=74.3 identity=30.9)		1
St16_omz_317E-gene_203	128564	129028	464	+	Phage_cluster_3549	55.4	2.2e-16	1	-	-	-	F					Unknown_function	1
St16_omz_317E-gene_204	129031	129561	530	+	Phage_cluster_9486	82.8	1.2e-24	1	-	-	-	F					Unknown_function	1
St16_omz_317E-gene_205	129590	130240	650	+	Phage_cluster_11196	43.3	1.6e-12	2	-	-	-	F					Unknown_function	1
St16_omz_317E-gene_206	130224	130796	572	+	-	-	-	-	-	-	-	F					Unknown_function	0
St16_omz_317E-gene_207	130793	131488	695	+	-	-	-	-	-	-	-	F					Unknown_function	0
St16_omz_317E-gene_208	131625	133232	1607	+	-	-	-	-	TctA	279.8	1.4e-84	C			BLAST:hypothetical protein(db=KEGG evalue=1.3e-70 bit_score=273.1 identity=34.4)	BLAST:hypothetical protein n=1 Tax=alpha proteobacterium SCGC AAA300-B11 RepID=UPI0003733774(db=UNIREF evalue=1.3e-76 bit_score=293.9 identity=36.3)		0
St16_omz_317E-gene_209	133262	134389	1127	+	Phage_cluster_13075	165	7.8e-50	2	-	-	-	F					Unknown_function	1
St16_omz_317E-gene_210	134462	135172	710	+	-	-	-	-	-	-	-	F					Unknown_function	0
St16_omz_317E-gene_211	135448	135885	437	+	Phage_cluster_1498	135.7	7.6e-41	1	-	-	-	C			BLAST:cysC; adenylylsulfate kinase (EC:2.7.1.25); K00860 adenylylsulfate kinase [EC:2.7.1.25](db=KEGG evalue=1.2e-23 bit_score=115.2 identity=44.3)	BLAST:UPI0003C7F547 related cluster n=1 Tax=unknown RepID=UPI0003C7F547(db=UNIREF evalue=4e-25 bit_score=120.9 identity=44.9)		1
St16_omz_317E-gene_212	135951	138260	2309	+	Phage_cluster_1409	683.5	1.5e-206	1	AAA_2	160.4	1.9e-48	C			BLAST:clpA; ATP-dependent specificity subunit of clpA-clpP serine protease(db=KEGG evalue=4.7e-162 bit_score=577.4 identity=40.7)	BLAST:hypothetical protein n=1 Tax=alpha proteobacterium SCGC AB-629-F11 RepID=UPI0003648051(db=UNIREF evalue=1.8e-161 bit_score=576.2 identity=41.8)		1
St16_omz_317E-gene_213	138279	138443	164	+	-	-	-	-	-	-	-	F					Unknown_function	0
St16_omz_317E-gene_214	138436	138885	449	+	-	-	-	-	-	-	-	F					Unknown_function	0
St16_omz_317E-gene_215	138894	139100	206	+	-	-	-	-	-	-	-	F					Unknown_function	0
St16_omz_317E-gene_216	139102	140220	1118	+	-	-	-	-	-	-	-	F					Unknown_function	0
St16_omz_317E-gene_217	140262	141626	1364	+	-	-	-	-	-	-	-	F					Unknown_function	0
St16_omz_317E-gene_218	141648	142796	1148	+	-	-	-	-	-	-	-	F					Unknown_function	0
St16_omz_317E-gene_219	142922	143296	374	+	-	-	-	-	-	-	-	F					Unknown_function	0
St16_omz_317E-gene_220	143420	143995	575	+	Phage_cluster_1380	67.6	5e-20	1	-	-	-	F					Unknown_function	1
St16_omz_317E-gene_221	144369	146840	2471	+	-	-	-	-	COX1	139.7	5.6e-42	C			BLAST:nitric-oxide reductase, subunit B; K04561 nitric oxide reductase subunit B [EC:1.7.2.5](db=KEGG evalue=5e-279 bit_score=966.1 identity=59.1)	BLAST:Nitric-oxide reductase, subunit B n=1 Tax=gamma proteobacterium HdN1 RepID=E1VGA3_9GAMM(db=UNIREF evalue=8.8e-279 bit_score=966.1 identity=59.1)		0	norB
St16_omz_317E-gene_222	146841	147965	1124	+	-	-	-	-	Cu-oxidase	59.5	1.9e-17	C			BLAST:nirK; Copper-containing nitrite reductase(db=KEGG evalue=6.6e-130 bit_score=469.5 identity=63.5)	BLAST:Nitrite reductase, copper-containing n=1 Tax=Oleispira antarctica RB-8 RepID=R4YKI0_OLEAN(db=UNIREF evalue=7.6e-137 bit_score=493.4 identity=70.6)		0	nirK
St16_omz_317E-gene_223	148020	148340	320	+	-	-	-	-	KTSC	42.4	2.2e-12	F					Unknown_function	0
St16_omz_317E-gene_224	148349	151753	3404	+	-	-	-	-	-	-	-	C			BLAST:hypothetical protein(db=KEGG evalue=1.4e-13 bit_score=84.7 identity=28.0)	BLAST:Uncharacterized protein n=3 Tax=Azotobacter vinelandii RepID=M9Y8U9_AZOVI(db=UNIREF evalue=2.5e-13 bit_score=84.7 identity=28.0)		0
St16_omz_317E-gene_225	151753	152139	386	+	-	-	-	-	-	-	-	F					Unknown_function	0
St16_omz_317E-gene_226	152136	153587	1451	+	-	-	-	-	-	-	-	F					Unknown_function	0
St16_omz_317E-gene_227	153584	154210	626	-	-	-	-	-	-	-	-	F					Unknown_function	0
St16_omz_317E-gene_228	154280	156421	2141	+	-	-	-	-	-	-	-	F					Unknown_function	0
St16_omz_317E-gene_229	156472	156780	308	+	-	-	-	-	-	-	-	F					Unknown_function	0
St16_omz_317E-gene_230	156781	157023	242	+	-	-	-	-	-	-	-	F					Unknown_function	0
St16_omz_317E-gene_231	157026	157661	635	+	-	-	-	-	-	-	-	F					Unknown_function	0
St16_omz_317E-gene_232	157658	157945	287	+	-	-	-	-	-	-	-	F					Unknown_function	0
St16_omz_317E-gene_233	158024	158596	572	+	-	-	-	-	-	-	-	F					Unknown_function	0
St16_omz_317E-gene_234	158630	159409	779	+	-	-	-	-	-	-	-	C			BLAST:hypothetical protein(db=KEGG evalue=3.6e-34 bit_score=151.0 identity=36.5)	BLAST:Uncharacterized protein n=1 Tax=Shewanella loihica (strain ATCC BAA-1088 / PV-4) RepID=A3QGH0_SHELP(db=UNIREF evalue=6.4e-34 bit_score=151.0 identity=36.5)		0
St16_omz_317E-gene_235	159464	159754	290	+	-	-	-	-	-	-	-	F					Unknown_function	0
St16_omz_317E-gene_236	159765	160178	413	+	-	-	-	-	-	-	-	F					Unknown_function	0
St16_omz_317E-gene_237	160185	160367	182	+	-	-	-	-	-	-	-	F					Unknown_function	0
St16_omz_317E-gene_238	160473	160730	257	+	-	-	-	-	-	-	-	F					Unknown_function	0
St16_omz_317E-gene_239	160730	163426	2696	+	Phage_cluster_23	673.5	1.8e-203	1	DNA_pol_B	171.1	2e-51	B		RBH:DNA polymerase n=1 Tax=Cronobacter phage vB_CsaM_GAP32 RepID=K4F7H5_9CAUD(db=UNIREF)	BLAST:DNA-directed DNA polymerase type II(db=KEGG evalue=5.7e-26 bit_score=125.6 identity=28.1)	BLAST:DNA polymerase n=1 Tax=Cronobacter phage vB_CsaM_GAP32 RepID=K4F7H5_9CAUD(db=UNIREF evalue=4.8e-121 bit_score=442.2 identity=38.1)		1
St16_omz_317E-gene_240	163423	164376	953	+	-	-	-	-	-	-	-	F					Unknown_function	0
St16_omz_317E-gene_241	164465	165199	734	+	Phage_cluster_7104	247.3	5.3e-75	2	-	-	-	F					Unknown_function	1
St16_omz_317E-gene_242	165199	165753	554	+	-	-	-	-	-	-	-	F					Unknown_function	0
St16_omz_317E-gene_243	165746	166369	623	+	Phage_cluster_5098	149	6.6e-45	2	DegT_DnrJ_EryC1	60	1.1e-17	F					Unknown_function	1
St16_omz_317E-gene_244	166499	167179	680	+	Phage_cluster_388	268.1	2.2e-81	1	GTP_cyclohydroI	218	3e-66	B		RBH:GTP cyclohydrolase 1 n=1 Tax=SAR86 cluster bacterium SAR86E RepID=K6H3V4_9GAMM(db=UNIREF)	BLAST:GTP cyclohydrolase I; K01495 GTP cyclohydrolase I [EC:3.5.4.16](db=KEGG evalue=4e-61 bit_score=240.4 identity=53.6)	BLAST:GTP cyclohydrolase 1 n=1 Tax=SAR86 cluster bacterium SAR86E RepID=K6H3V4_9GAMM(db=UNIREF evalue=1.4e-90 bit_score=339.0 identity=71.6)		1
St16_omz_317E-gene_245	167208	168362	1154	+	Phage_cluster_10181	67	8.2e-20	1	-	-	-	F					Unknown_function	1
St16_omz_317E-gene_246	168409	168618	209	+	-	-	-	-	-	-	-	F					Unknown_function	0
St16_omz_317E-gene_247	168596	168868	272	+	-	-	-	-	-	-	-	F					Unknown_function	0
St16_omz_317E-gene_248	169027	169239	212	+	-	-	-	-	-	-	-	F					Unknown_function	0
St16_omz_317E-gene_249	169211	169885	674	+	-	-	-	-	-	-	-	F					Unknown_function	0
St16_omz_317E-gene_250	169991	174373	4382	+	Phage_cluster_10584	57.8	4.2e-17	1	Peptidase_S8	114.5	2.6e-34	A	RBH:subtilase(db=KEGG)	RBH:Predicted subtilase n=1 Tax=Puniceispirillum marinum (strain IMCC1322) RepID=D5BTJ8_PUNMI(db=UNIREF)	BLAST:subtilase(db=KEGG evalue=3.1e-90 bit_score=339.7 identity=35.6)	BLAST:Predicted subtilase n=1 Tax=Puniceispirillum marinum (strain IMCC1322) RepID=D5BTJ8_PUNMI(db=UNIREF evalue=5.5e-90 bit_score=339.7 identity=35.6)		1
St16_omz_317E-gene_251	174599	174778	179	+	-	-	-	-	-	-	-	F					Unknown_function	0
St16_omz_317E-gene_252	174924	175106	182	+	-	-	-	-	-	-	-	F					Unknown_function	0
St16_omz_317E-gene_253	175352	176221	869	+	Phage_cluster_8273	251.1	4.7e-76	2	Fer4_14	50.4	1.1e-14	C			BLAST:radical SAM domain-containing protein(db=KEGG evalue=3.3e-20 bit_score=104.8 identity=31.1)	BLAST:Radical SAM domain-containing protein n=1 Tax=Vibrio phage nt-1 RepID=R9TIW8_9CAUD(db=UNIREF evalue=7.4e-39 bit_score=167.5 identity=35.4)		1
St16_omz_317E-gene_254	176221	176385	164	+	Phage_cluster_10931	47.8	4.6e-14	2	-	-	-	F					Unknown_function	1
St16_omz_317E-gene_255	176382	176963	581	+	Phage_cluster_5178	65.9	1.5e-19	1	PTPS	81.9	1.5e-24	C			BLAST:6-pyruvoyl-tetrahydropterin synthase; K01737 6-pyruvoyl tetrahydrobiopterin synthase [EC:4.2.3.12](db=KEGG evalue=7.8e-58 bit_score=229.2 identity=61.7)	BLAST:6-pyruvoyl-tetrahydropterin synthase n=1 Tax=Arcobacter sp. L RepID=G2HYA0_9PROT(db=UNIREF evalue=1.4e-57 bit_score=229.2 identity=61.7)		1
St16_omz_317E-gene_256	177030	178055	1025	+	-	-	-	-	-	-	-	F					Unknown_function	0
St16_omz_317E-gene_257	178056	178415	359	+	Phage_cluster_7008	146.5	1.7e-44	2	-	-	-	F					Unknown_function	1
St16_omz_317E-gene_258	178415	179119	704	+	Phage_cluster_13525	305.8	7.7e-93	2	-	-	-	F					Unknown_function	1
St16_omz_317E-gene_259	179147	180127	980	+	Phage_cluster_3029	508.6	2.8e-154	1	5_3_exonuc_N	51.2	4.8e-15	B		RBH:RNaseH ribonuclease n=1 Tax=Cronobacter phage vB_CsaM_GAP32 RepID=K4F653_9CAUD(db=UNIREF)		BLAST:RNaseH ribonuclease n=1 Tax=Cronobacter phage vB_CsaM_GAP32 RepID=K4F653_9CAUD(db=UNIREF evalue=6.7e-81 bit_score=307.4 identity=45.7)		1
St16_omz_317E-gene_260	180120	180557	437	+	-	-	-	-	-	-	-	F					Unknown_function	0
St16_omz_317E-gene_261	180544	180741	197	+	-	-	-	-	-	-	-	F					Unknown_function	0
St16_omz_317E-gene_262	180787	181074	287	+	Phage_cluster_11246	110.2	2.3e-33	2	-	-	-	F					Unknown_function	1
St16_omz_317E-gene_263	181049	181423	374	+	Phage_cluster_13202	58.9	2e-17	2	-	-	-	F					Unknown_function	1
St16_omz_317E-gene_264	181404	182357	953	-	-	-	-	-	-	-	-	F					Unknown_function	0
St16_omz_317E-gene_265	182383	182769	386	+	-	-	-	-	-	-	-	F					Unknown_function	0
St16_omz_317E-gene_266	182769	182921	152	+	-	-	-	-	-	-	-	F					Unknown_function	0
St16_omz_317E-gene_267	183011	183877	866	-	-	-	-	-	-	-	-	F					Unknown_function	0
St16_omz_317E-gene_268	184067	184702	635	+	-	-	-	-	-	-	-	C			BLAST:hypothetical protein(db=KEGG evalue=1.7e-13 bit_score=82.0 identity=29.6)	BLAST:Uncharacterized protein n=1 Tax=Sinorhizobium meliloti (strain BL225C) RepID=F6BZ05_SINMB(db=UNIREF evalue=3e-13 bit_score=82.0 identity=29.6)		0
St16_omz_317E-gene_269	184747	185175	428	+	-	-	-	-	-	-	-	F					Unknown_function	0
St16_omz_317E-gene_270	185552	185722	170	+	-	-	-	-	-	-	-	F					Unknown_function	0
St16_omz_317E-gene_271	185715	185861	146	+	-	-	-	-	-	-	-	F					Unknown_function	0
St16_omz_317E-gene_272	185951	186946	995	+	-	-	-	-	-	-	-	C			BLAST:hypothetical protein(db=KEGG evalue=3.8e-52 bit_score=211.1 identity=33.5)	BLAST:Uncharacterized protein n=1 Tax=Nocardia farcinica (strain IFM 10152) RepID=Q5YMF6_NOCFA(db=UNIREF evalue=6.7e-52 bit_score=211.1 identity=33.5)		0
St16_omz_317E-gene_273	186985	187209	224	+	-	-	-	-	-	-	-	F					Unknown_function	0
St16_omz_317E-gene_274	187237	187572	335	+	-	-	-	-	-	-	-	F					Unknown_function	0
St16_omz_317E-gene_275	187611	188030	419	+	Phage_cluster_3187	73.7	5.5e-22	2	-	-	-	F					Unknown_function	1
St16_omz_317E-gene_276	188035	188541	506	+	-	-	-	-	-	-	-	F					Unknown_function	0
St16_omz_317E-gene_277	188584	189021	437	+	-	-	-	-	-	-	-	F					Unknown_function	0
St16_omz_317E-gene_278	189073	189495	422	+	Phage_cluster_47	166.2	2.2e-50	1	SNase	67.2	7e-20	C			BLAST:nuclease(db=KEGG evalue=4.4e-18 bit_score=96.7 identity=46.2)	BLAST:Endonuclease n=2 Tax=Synechococcus phage S-SSM7 RepID=M4PN89_9CAUD(db=UNIREF evalue=6.1e-23 bit_score=113.6 identity=51.1)		1
St16_omz_317E-gene_279	189496	189699	203	-	Phage_cluster_3294	92.9	4.5e-28	1	CSD	93.8	2.1e-28	C			BLAST:cold-shock protein; K03704 cold shock protein (beta-ribbon, CspA family)(db=KEGG evalue=6.1e-18 bit_score=95.1 identity=65.6)	BLAST:Cold-shock protein, DNA-binding n=1 Tax=Pseudomonas fluorescens WH6 RepID=E2XVW5_PSEFL(db=UNIREF evalue=1.1e-17 bit_score=95.1 identity=67.2)		1
St16_omz_317E-gene_280	189731	190087	356	-	Phage_cluster_11090	136.2	2.9e-41	2	AdoMet_dc	41	7.5e-12	C			BLAST:hypothetical protein(db=KEGG evalue=3.7e-18 bit_score=96.7 identity=43.5)	BLAST:Putative uncharacterized protein n=1 Tax=Anaerolinea thermophila (strain DSM 14523 / JCM 11388 / NBRC 100420 / UNI-1) RepID=E8N4E7_ANATU(db=UNIREF evalue=6.5e-18 bit_score=96.7 identity=43.5)		1
St16_omz_317E-gene_281	190220	190606	386	+	-	-	-	-	-	-	-	F					Unknown_function	0
St16_omz_317E-gene_282	190606	190797	191	+	-	-	-	-	-	-	-	F					Unknown_function	0
St16_omz_317E-gene_283	190905	191987	1082	+	Phage_cluster_487	343.1	8.2e-104	1	-	-	-	C			BLAST:ATPase(db=KEGG evalue=1.3e-66 bit_score=259.2 identity=40.1)	BLAST:ATPase n=1 Tax=Sulfurimonas sp. AST-10 RepID=T0JFL4_9HELI(db=UNIREF evalue=2.7e-67 bit_score=262.3 identity=46.7)		1
St16_omz_317E-gene_284	192031	192405	374	+	-	-	-	-	-	-	-	F					Unknown_function	0
St16_omz_317E-gene_285	192405	193682	1277	+	Phage_cluster_59	379.6	7.7e-115	1	DUF2201_N	174.3	1.7e-52	C			BLAST:hypothetical protein(db=KEGG evalue=1.7e-49 bit_score=202.6 identity=31.5)	BLAST:Putative HNH endonuclease n=1 Tax=Escherichia phage PBECO 4 RepID=L7TIF8_9VIRU(db=UNIREF evalue=5.2e-65 bit_score=255.0 identity=39.1)		1
St16_omz_317E-gene_286	193684	193896	212	+	-	-	-	-	-	-	-	F					Unknown_function	0
St16_omz_317E-gene_287	193996	194184	188	+	-	-	-	-	-	-	-	F					Unknown_function	0
St16_omz_317E-gene_288	194177	194344	167	+	-	-	-	-	-	-	-	F					Unknown_function	0
St16_omz_317E-gene_289	194341	194550	209	+	-	-	-	-	-	-	-	F					Unknown_function	0
St16_omz_317E-gene_290	194543	194938	395	+	Phage_cluster_93	130.8	1.8e-39	1	-	-	-	D				BLAST:Head completion protein n=2 Tax=Prochlorococcus phage P-SSM2 RepID=Q58MZ2_BPPRM(db=UNIREF evalue=5e-27 bit_score=127.1 identity=43.0)		1
St16_omz_317E-gene_291	195134	195313	179	+	-	-	-	-	-	-	-	F					Unknown_function	0
St16_omz_317E-gene_292	195382	195753	371	+	-	-	-	-	-	-	-	D				BLAST:Uncharacterized protein n=1 Tax=Vibrio parahaemolyticus VPCR-2010 RepID=T5J3F7_VIBPH(db=UNIREF evalue=2.6e-09 bit_score=68.2 identity=32.1)		0
St16_omz_317E-gene_293	195777	196244	467	+	-	-	-	-	RNA_pol_A_CTD	48.7	2e-14	C			BLAST:rpoA; DNA-directed RNA polymerase subunit alpha (EC:2.7.7.6)(db=KEGG evalue=1.3e-07 bit_score=62.0 identity=44.3)	BLAST:DNA-directed RNA polymerase subunit alpha n=1 Tax=Candidatus Endolissoclinum faulkneri L2 RepID=K7Z379_9PROT(db=UNIREF evalue=2.3e-07 bit_score=62.0 identity=44.3)		0
St16_omz_317E-gene_294	196344	196766	422	+	-	-	-	-	-	-	-	F					Unknown_function	0
St16_omz_317E-gene_295	196803	196988	185	-	-	-	-	-	-	-	-	F					Unknown_function	0
St16_omz_317E-gene_296	197164	197445	281	+	Phage_cluster_5640	76.1	7.9e-23	2	-	-	-	F					Unknown_function	1
St16_omz_317E-gene_297	197449	198132	683	+	Phage_cluster_3904	98.6	1.1e-29	2	-	-	-	F					Unknown_function	1
St16_omz_317E-gene_298	198138	198461	323	+	-	-	-	-	-	-	-	F					Unknown_function	0
St16_omz_317E-gene_299	198465	199166	701	+	-	-	-	-	-	-	-	F					Unknown_function	0
St16_omz_317E-gene_300	199208	200062	854	+	Phage_cluster_54	387.9	1.7e-117	1	Thymidylat_synt	341.5	1.3e-103	A	RBH:thymidylate synthase (EC:2.1.1.45); K00560 thymidylate synthase [EC:2.1.1.45](db=KEGG)	RBH:thymidylate synthase n=1 Tax=Marinimicrobia RepID=UPI0003A7BE11(db=UNIREF)	BLAST:thymidylate synthase (EC:2.1.1.45); K00560 thymidylate synthase [EC:2.1.1.45](db=KEGG evalue=4.9e-93 bit_score=346.7 identity=60.1)	BLAST:thymidylate synthase n=1 Tax=Marinimicrobia RepID=UPI0003A7BE11(db=UNIREF evalue=9.3e-95 bit_score=353.2 identity=62.1)		1
St16_omz_317E-gene_301	200064	200258	194	+	-	-	-	-	-	-	-	F					Unknown_function	0
St16_omz_317E-gene_302	200290	200484	194	+	Phage_cluster_7117	84.6	1.7e-25	2	-	-	-	F					Unknown_function	1
St16_omz_317E-gene_303	200487	200660	173	+	-	-	-	-	-	-	-	F					Unknown_function	0
St16_omz_317E-gene_304	200657	201619	962	+	Phage_cluster_398	201.9	5.7e-61	1	Epimerase	169.1	5.8e-51	C			BLAST:galE-2; putative UDP-glucose 4-epimerase (EC:5.1.3.2); K01784 UDP-glucose 4-epimerase [EC:5.1.3.2](db=KEGG evalue=1.3e-38 bit_score=166.0 identity=35.8)	BLAST:3-beta hydroxysteroid dehydrogenase/isomerase family protein n=2 Tax=unclassified Eubacteriaceae RepID=J4W4Z4_9FIRM(db=UNIREF evalue=6.2e-47 bit_score=194.5 identity=37.1)		1
St16_omz_317E-gene_305	201616	202257	641	+	-	-	-	-	PIG-L	61.6	5.6e-18	C			BLAST:ptmE; LmbE-like protein(db=KEGG evalue=2.1e-16 bit_score=91.7 identity=32.4)	BLAST:LmbE-like protein n=1 Tax=Treponema pedis str. T A4 RepID=S5ZXG6_9SPIO(db=UNIREF evalue=3.8e-16 bit_score=91.7 identity=32.4)		0
St16_omz_317E-gene_306	202254	203042	788	+	Phage_cluster_3799	156.6	3.2e-47	1	UDPG_MGDP_dh_N	59.8	1.2e-17	C			BLAST:udg; UDP-glucose 6-dehydrogenase; K00012 UDPglucose 6-dehydrogenase [EC:1.1.1.22](db=KEGG evalue=6.5e-23 bit_score=113.6 identity=32.9)	BLAST:hypothetical protein n=1 Tax=Oceanospirillales bacterium SCGC AAA298-N10 RepID=UPI000376671D(db=UNIREF evalue=2.1e-45 bit_score=189.1 identity=37.4)		1
St16_omz_317E-gene_307	203035	203979	944	+	Phage_cluster_398	155.4	7.8e-47	1	Epimerase	130.6	3.3e-39	C			BLAST:dTDP-glucose 4,6-dehydratase; K01784 UDP-glucose 4-epimerase [EC:5.1.3.2](db=KEGG evalue=1e-27 bit_score=129.8 identity=30.7)	BLAST:3-beta hydroxysteroid dehydrogenase/isomerase family protein n=2 Tax=unclassified Eubacteriaceae RepID=J4W4Z4_9FIRM(db=UNIREF evalue=2.5e-48 bit_score=199.1 identity=36.1)		1
St16_omz_317E-gene_308	203960	205057	1097	+	Phage_cluster_1032	120.4	3.5e-36	2	DegT_DnrJ_EryC1	283.6	1.2e-85	C			BLAST:pleiotropic regulatory protein(db=KEGG evalue=1.5e-57 bit_score=229.2 identity=36.6)	BLAST:Pleiotropic regulatory protein n=1 Tax=Bacillus fordii RepID=UPI000369DE46(db=UNIREF evalue=1.1e-60 bit_score=240.4 identity=35.5)		1
St16_omz_317E-gene_309	205026	206651	1625	-	Phage_cluster_4630	216.4	2.2e-65	2	-	-	-	F					Unknown_function	1
St16_omz_317E-gene_310	206666	207742	1076	+	-	-	-	-	-	-	-	F					Unknown_function	0
St16_omz_317E-gene_311	207736	208923	1187	+	-	-	-	-	-	-	-	F					Unknown_function	0
St16_omz_317E-gene_312	208920	209951	1031	+	Phage_cluster_6837	382.5	5.3e-116	2	-	-	-	C			BLAST:glycine amidinotransferase; K00613 glycine amidinotransferase [EC:2.1.4.1](db=KEGG evalue=2.9e-07 bit_score=62.0 identity=26.6)			1
St16_omz_317E-gene_313	209948	211435	1487	-	Phage_cluster_1406	420	7.7e-127	1	CmcH_NodU	235.8	4.2e-71	A	RBH:nodulation protein (EC:2.1.3.-); K00612 carbamoyltransferase [EC:2.1.3.-](db=KEGG)	RBH:Nodulation protein n=1 Tax=Collimonas fungivorans (strain Ter331) RepID=G0AAB9_COLFT(db=UNIREF)	BLAST:nodulation protein (EC:2.1.3.-); K00612 carbamoyltransferase [EC:2.1.3.-](db=KEGG evalue=1.1e-116 bit_score=426.0 identity=46.6)	BLAST:Nodulation protein n=1 Tax=Collimonas fungivorans (strain Ter331) RepID=G0AAB9_COLFT(db=UNIREF evalue=2e-116 bit_score=426.0 identity=46.6)		1
St16_omz_317E-gene_314	211432	211659	227	-	-	-	-	-	-	-	-	F					Unknown_function	0
St16_omz_317E-gene_315	211757	212854	1097	-	-	-	-	-	-	-	-	F					Unknown_function	0
St16_omz_317E-gene_316	212829	214151	1322	-	Phage_cluster_3629	72.9	1.4e-21	2	-	-	-	A	RBH:hypothetical protein(db=KEGG)	RBH:Uncharacterized protein n=1 Tax=Bdellovibrio exovorus JSS RepID=M4VB05_9DELT(db=UNIREF)	BLAST:hypothetical protein(db=KEGG evalue=3.4e-117 bit_score=427.6 identity=44.1)	BLAST:Uncharacterized protein n=1 Tax=Bdellovibrio exovorus JSS RepID=M4VB05_9DELT(db=UNIREF evalue=6e-117 bit_score=427.6 identity=44.1)		1
St16_omz_317E-gene_317	214144	215346	1202	-	Phage_cluster_3629	103.5	5.5e-31	2	-	-	-	C			BLAST:hypothetical protein(db=KEGG evalue=1.6e-44 bit_score=186.0 identity=30.8)	BLAST:Uncharacterized protein n=1 Tax=Bdellovibrio exovorus JSS RepID=M4VBI1_9DELT(db=UNIREF evalue=2.8e-44 bit_score=186.0 identity=30.8)		1
St16_omz_317E-gene_318	215330	216757	1427	-	Phage_cluster_3629	160.2	2.3e-48	2	-	-	-	C			BLAST:hypothetical protein(db=KEGG evalue=1.1e-31 bit_score=143.7 identity=29.7)	BLAST:Uncharacterized protein n=1 Tax=planctomycete KSU-1 RepID=I3IRK9_9PLAN(db=UNIREF evalue=6.2e-67 bit_score=261.5 identity=35.9)		1
St16_omz_317E-gene_319	216754	218097	1343	-	Phage_cluster_8140	191.8	8.2e-58	2	-	-	-	A	RBH:hypothetical protein(db=KEGG)	RBH:Uncharacterized protein n=1 Tax=Bdellovibrio exovorus JSS RepID=M4VTP0_9DELT(db=UNIREF)	BLAST:hypothetical protein(db=KEGG evalue=1.4e-139 bit_score=501.9 identity=53.0)	BLAST:Uncharacterized protein n=1 Tax=Bdellovibrio exovorus JSS RepID=M4VTP0_9DELT(db=UNIREF evalue=2.6e-139 bit_score=501.9 identity=53.0)		1
St16_omz_317E-gene_320	218094	219503	1409	-	Phage_cluster_8140	294	6.9e-89	2	-	-	-	A	RBH:hypothetical protein(db=KEGG)	RBH:Uncharacterized protein n=1 Tax=Bdellovibrio exovorus JSS RepID=M4VB09_9DELT(db=UNIREF)	BLAST:hypothetical protein(db=KEGG evalue=5.1e-95 bit_score=354.0 identity=38.2)	BLAST:Uncharacterized protein n=1 Tax=Bdellovibrio exovorus JSS RepID=M4VB09_9DELT(db=UNIREF evalue=9e-95 bit_score=354.0 identity=38.2)		1
St16_omz_317E-gene_321	219640	220473	833	-	-	-	-	-	Radical_SAM	41	1.2e-11	C			BLAST:radical SAM family protein(db=KEGG evalue=8.4e-21 bit_score=106.7 identity=24.8)	BLAST:Radical SAM superfamily enzyme n=1 Tax=Synechococcus sp. (strain ATCC 27167 / PCC 6312) RepID=K9RU96_SYNP3(db=UNIREF evalue=1.5e-20 bit_score=106.7 identity=24.8)		0
St16_omz_317E-gene_322	220584	221507	923	-	Phage_cluster_4630	276.6	9.1e-84	2	-	-	-	C			BLAST:hypothetical protein(db=KEGG evalue=1.7e-38 bit_score=165.6 identity=34.6)	BLAST:Uncharacterized protein n=5 Tax=Rhodobacter RepID=A3PPH2_RHOS1(db=UNIREF evalue=3e-38 bit_score=165.6 identity=34.6)		1
St16_omz_317E-gene_323	221497	221823	326	-	-	-	-	-	-	-	-	F					Unknown_function	0
St16_omz_317E-gene_324	221807	222622	815	-	-	-	-	-	-	-	-	F					Unknown_function	0
St16_omz_317E-gene_325	222615	223433	818	-	-	-	-	-	-	-	-	F					Unknown_function	0
St16_omz_317E-gene_326	223430	223735	305	-	-	-	-	-	-	-	-	F					Unknown_function	0
St16_omz_317E-gene_327	223815	224759	944	-	Phage_cluster_13478	68.7	2.5e-20	2	-	-	-	D				BLAST:Putative uncharacterized protein n=1 Tax=Ogataea parapolymorpha (strain DL-1 / ATCC 26012 / NRRL Y-7560) RepID=E7R8G9_OGAPD(db=UNIREF evalue=3.6e-07 bit_score=62.4 identity=22.9)		1
St16_omz_317E-gene_328	224849	226324	1475	-	Phage_cluster_7109	224.5	1e-67	2	-	-	-	D				BLAST:Putative uncharacterized protein n=1 Tax=Commensalibacter intestini A911 RepID=G6F3I4_9PROT(db=UNIREF evalue=4.9e-19 bit_score=102.4 identity=29.2)		1
St16_omz_317E-gene_329	226373	227446	1073	-	-	-	-	-	-	-	-	C			BLAST:hypothetical protein(db=KEGG evalue=1e-23 bit_score=116.7 identity=34.0)	BLAST:hypothetical protein, partial n=1 Tax=Sandarakinorhabdus limnophila RepID=UPI0003B34171(db=UNIREF evalue=1.6e-27 bit_score=130.2 identity=30.9)		0
St16_omz_317E-gene_330	227450	228781	1331	-	Phage_cluster_7109	177.4	2.1e-53	2	-	-	-	D				BLAST:Fiber n=1 Tax=Prochlorococcus phage P-HM1 RepID=E3SML2_9CAUD(db=UNIREF evalue=8.2e-13 bit_score=81.6 identity=25.4)		1
St16_omz_317E-gene_331	228790	229395	605	-	Phage_cluster_2543	308.7	6.5e-94	1	-	-	-	D				BLAST:Uncharacterized protein n=1 Tax=Cronobacter phage vB_CsaM_GAP32 RepID=K4FB39_9CAUD(db=UNIREF evalue=3.2e-33 bit_score=148.3 identity=41.3)		1
St16_omz_317E-gene_332	229398	229526	128	-	-	-	-	-	-	-	-	F					Unknown_function	0
St16_omz_317E-gene_333	229566	240959	11393	-	Phage_cluster_15389	412.2	1.3e-124	1	-	-	-	D				BLAST:Uncharacterized protein n=1 Tax=Enterobacteria phage vB_KleM-RaK2 RepID=H6X3M7_9CAUD(db=UNIREF evalue=2.2e-90 bit_score=342.4 identity=23.8)		1
St16_omz_317E-gene_334	240961	244251	3290	-	Phage_cluster_10668	678.8	5.8e-205	1	-	-	-	B		RBH:Baseplate wedge n=1 Tax=Cronobacter phage vB_CsaM_GAP32 RepID=K4F628_9CAUD(db=UNIREF)		BLAST:Baseplate wedge n=1 Tax=Cronobacter phage vB_CsaM_GAP32 RepID=K4F628_9CAUD(db=UNIREF evalue=1.9e-95 bit_score=357.5 identity=38.9)		1

## Sheet: amoC
MetaGeneAnnotator ORF prediction					VirSorter							Functional Annotation						viral in VirSorter or in functional annotation (in blue)	note
Contig gene name	gene start	gene stop	gene length	strand	hit in Virome db	score	E-value	Gene category	Pfam domain	score	E-value	rank	RBH:KEGG	RBH:UNIREF	BLAST:KEGG	BLAST:UNIREF	MISC
St17_scm_137-gene_1	46	276	230	+	-	-	-	-	-	-	-	F					Unknown_function	0
St17_scm_137-gene_2	509	838	329	+	-	-	-	-	-	-	-	F					Unknown_function	0
St17_scm_137-gene_3	1458	1703	245	+	-	-	-	-	-	-	-	F					Unknown_function	0
St17_scm_137-gene_4	1902	2297	395	+	-	-	-	-	-	-	-	C			BLAST:hypothetical protein(db=KEGG evalue=1.9e-15 bit_score=87.8 identity=40.3)	BLAST:Uncharacterized protein n=3 Tax=Candidatus Nitrosoarchaeum RepID=F3KKT1_9ARCH(db=UNIREF evalue=1.5e-18 bit_score=99.0 identity=49.0)		0
St17_scm_137-gene_5	2389	3336	947	+	-	-	-	-	-	-	-	F					Unknown_function	0
St17_scm_137-gene_6	3407	3685	278	+	-	-	-	-	-	-	-	F					Unknown_function	0
St17_scm_137-gene_7	3722	4543	821	+	-	-	-	-	-	-	-	C			BLAST:hypothetical protein(db=KEGG evalue=1.1e-41 bit_score=176.0 identity=42.4)	BLAST:Uncharacterized protein n=3 Tax=Candidatus Nitrosoarchaeum RepID=F3KKT1_9ARCH(db=UNIREF evalue=3.2e-44 bit_score=185.3 identity=44.6)		0
St17_scm_137-gene_8	4558	4779	221	+	Phage_cluster_4078	55.1	3.8e-16	1	-	-	-	D				BLAST:hypothetical protein n=1 Tax=Marine Group I thaumarchaeote SCGC AB-629-I23 RepID=UPI00037A2559(db=UNIREF evalue=1e-08 bit_score=65.5 identity=38.0)		1
St17_scm_137-gene_9	4794	5678	884	+	Phage_cluster_4066	40.9	5.4e-12	2	-	-	-	F					Unknown_function	1
St17_scm_137-gene_10	5890	6645	755	+	Phage_cluster_296	237	1.5e-71	1	DNA_ligase_A_M	57.2	7.8e-17	C			BLAST:hypothetical protein; K01971 DNA ligase (ATP) [EC:6.5.1.1](db=KEGG evalue=9.9e-29 bit_score=132.9 identity=35.3)	BLAST:DNA ligase n=1 Tax=Escherichia phage PBECO 4 RepID=L7TIR8_9VIRU(db=UNIREF evalue=8.4e-39 bit_score=167.2 identity=38.2)		1
St17_scm_137-gene_11	6662	7075	413	+	-	-	-	-	-	-	-	F					Unknown_function	0
St17_scm_137-gene_12	7133	7345	212	+	-	-	-	-	-	-	-	F					Unknown_function	0
St17_scm_137-gene_13	7387	7629	242	+	-	-	-	-	-	-	-	F					Unknown_function	0
St17_scm_137-gene_14	7869	8153	284	+	-	-	-	-	-	-	-	F					Unknown_function	0
St17_scm_137-gene_15	9070	9309	239	+	-	-	-	-	-	-	-	F					Unknown_function	0
St17_scm_137-gene_16	9383	10474	1091	+	Phage_cluster_1192	376.3	9.7e-114	1	Methyltransf_26	41.2	7.4e-12	A	RBH:hypothetical protein(db=KEGG)	RBH:Uncharacterized protein n=6 Tax=Haemophilus influenzae RepID=E7A8K9_HAEIF(db=UNIREF)	BLAST:hypothetical protein(db=KEGG evalue=6.8e-87 bit_score=326.6 identity=55.2)	BLAST:Uncharacterized protein n=6 Tax=Haemophilus influenzae RepID=E7A8K9_HAEIF(db=UNIREF evalue=1.2e-86 bit_score=326.6 identity=55.2)		1
St17_scm_137-gene_17	10476	11585	1109	+	Phage_cluster_1192	349.4	1.5e-105	1	Methyltransf_26	42.2	3.8e-12	C			BLAST:hypothetical protein(db=KEGG evalue=8.7e-74 bit_score=283.1 identity=41.6)	BLAST:Uncharacterized protein n=1 Tax=Alteromonas macleodii (strain Black Sea 11) RepID=K0CZL7_ALTMS(db=UNIREF evalue=1.5e-73 bit_score=283.1 identity=41.6)		1
St17_scm_137-gene_18	11578	11922	344	+	Phage_cluster_47	83.3	8.9e-25	1	-	-	-	C			BLAST:nuclease(db=KEGG evalue=2.7e-18 bit_score=97.1 identity=47.3)	BLAST:Nuclease (SNase domain-containing protein) n=1 Tax=Lacinutrix sp. (strain 5H-3-7-4) RepID=F6GCE2_LACS5(db=UNIREF evalue=4.8e-18 bit_score=97.1 identity=47.3)		1
St17_scm_137-gene_19	11940	12137	197	+	-	-	-	-	-	-	-	F					Unknown_function	0
St17_scm_137-gene_20	12158	12397	239	+	-	-	-	-	-	-	-	F					Unknown_function	0
St17_scm_137-gene_21	12419	12892	473	+	Phage_cluster_888	102.8	7.6e-31	1	-	-	-	C			BLAST:polynucleotide kinase(db=KEGG evalue=6.9e-12 bit_score=76.3 identity=33.3)	BLAST:Hypothetical phage protein n=1 Tax=Azospirillum sp. CAG:239 RepID=R6J3T5_9PROT(db=UNIREF evalue=1.8e-15 bit_score=89.0 identity=35.8)		1
St17_scm_137-gene_22	12885	13115	230	+	-	-	-	-	-	-	-	F					Unknown_function	0
St17_scm_137-gene_23	13112	13315	203	+	-	-	-	-	-	-	-	F					Unknown_function	0
St17_scm_137-gene_24	13465	13818	353	+	-	-	-	-	-	-	-	F					Unknown_function	0
St17_scm_137-gene_25	13850	14680	830	+	-	-	-	-	-	-	-	F					Unknown_function	0
St17_scm_137-gene_26	15101	16192	1091	+	-	-	-	-	-	-	-	F					Unknown_function	0
St17_scm_137-gene_27	16246	18150	1904	+	Phage_cluster_4870	78.2	2.7e-23	0	-	-	-	A	RBH:hypothetical protein(db=KEGG)	RBH:Uncharacterized protein n=2 Tax=Nitrosopumilaceae RepID=K0B1Z4_9ARCH(db=UNIREF)	BLAST:hypothetical protein(db=KEGG evalue=1.3e-146 bit_score=525.8 identity=46.1)	BLAST:Uncharacterized protein n=2 Tax=Nitrosopumilaceae RepID=K0B1Z4_9ARCH(db=UNIREF evalue=2.3e-146 bit_score=525.8 identity=46.1)		1
St17_scm_137-gene_28	18835	19614	779	+	-	-	-	-	-	-	-	F					Unknown_function	0
St17_scm_137-gene_29	19831	20394	563	+	-	-	-	-	AmoC	56.2	1.4e-16	A	RBH:ammonia monooxygenase/methane monooxygenase subunit C(db=KEGG)	RBH:Ammonia monooxygenase/methane monooxygenase, subunit C n=18 Tax=Archaea RepID=A9A4U4_NITMS(db=UNIREF)	BLAST:ammonia monooxygenase/methane monooxygenase subunit C(db=KEGG evalue=5.9e-103 bit_score=379.0 identity=96.8)	BLAST:Ammonia monooxygenase/methane monooxygenase, subunit C n=18 Tax=Archaea RepID=A9A4U4_NITMS(db=UNIREF evalue=3e-102 bit_score=377.5 identity=96.8)		0	amoC
St17_scm_137-gene_30	20671	21690	1019	+	-	-	-	-	-	-	-	F					Unknown_function	0
St17_scm_137-gene_31	21875	22132	257	+	-	-	-	-	-	-	-	F					Unknown_function	0
St17_scm_137-gene_32	22129	22440	311	+	-	-	-	-	-	-	-	F					Unknown_function	0
St17_scm_137-gene_33	22437	22628	191	+	-	-	-	-	-	-	-	F					Unknown_function	0
St17_scm_137-gene_34	22625	22846	221	+	-	-	-	-	-	-	-	F					Unknown_function	0
St17_scm_137-gene_35	23321	23647	326	+	-	-	-	-	-	-	-	F					Unknown_function	0
St17_scm_137-gene_36	23684	23932	248	+	-	-	-	-	-	-	-	F					Unknown_function	0
St17_scm_137-gene_37	24039	24701	662	+	-	-	-	-	-	-	-	F					Unknown_function	0
St17_scm_137-gene_38	24741	24920	179	+	-	-	-	-	-	-	-	F					Unknown_function	0
St17_scm_137-gene_39	24917	25804	887	+	-	-	-	-	-	-	-	F					Unknown_function	0
St17_scm_137-gene_40	25797	26369	572	+	-	-	-	-	-	-	-	F					Unknown_function	0
St17_scm_137-gene_41	26363	26542	179	+	-	-	-	-	-	-	-	F					Unknown_function	0
St17_scm_137-gene_42	26539	26976	437	+	Phage_cluster_377	55.3	3.1e-16	1	Dam	47.9	5.5e-14	F					Unknown_function	1
St17_scm_137-gene_43	27297	27467	170	+	-	-	-	-	-	-	-	F					Unknown_function	0
St17_scm_137-gene_44	27464	27718	254	+	-	-	-	-	-	-	-	F					Unknown_function	0
St17_scm_137-gene_45	27711	28013	302	+	-	-	-	-	-	-	-	F					Unknown_function	0
St17_scm_137-gene_46	28010	28282	272	+	-	-	-	-	-	-	-	F					Unknown_function	0
St17_scm_137-gene_47	28387	28578	191	+	-	-	-	-	-	-	-	F					Unknown_function	0
St17_scm_137-gene_48	28711	28926	215	+	-	-	-	-	-	-	-	F					Unknown_function	0
St17_scm_137-gene_49	28926	29285	359	+	Phage_cluster_254	64.2	5.2e-19	1	-	-	-	C			BLAST:nucleotide pyrophosphohydrolase(db=KEGG evalue=3.9e-07 bit_score=60.1 identity=33.3)	BLAST:hypothetical protein n=1 Tax=Geminocystis herdmanii RepID=UPI0003470CBF(db=UNIREF evalue=6.2e-08 bit_score=63.5 identity=30.0)		1
St17_scm_137-gene_50	29282	30286	1004	+	Phage_cluster_11471	111.8	1.8e-33	2	-	-	-	C			BLAST:hypothetical protein(db=KEGG evalue=1.6e-13 bit_score=82.8 identity=28.3)	BLAST:Predicted protein n=1 Tax=Monosiga brevicollis RepID=A9V349_MONBE(db=UNIREF evalue=2.8e-13 bit_score=82.8 identity=28.3)		1
St17_scm_137-gene_51	30311	30448	137	+	-	-	-	-	-	-	-	F					Unknown_function	0
St17_scm_137-gene_52	30432	30656	224	+	-	-	-	-	-	-	-	F					Unknown_function	0
St17_scm_137-gene_53	30806	30982	176	+	-	-	-	-	-	-	-	F					Unknown_function	0
St17_scm_137-gene_54	31177	31425	248	+	-	-	-	-	-	-	-	F					Unknown_function	0
St17_scm_137-gene_55	31636	31809	173	+	-	-	-	-	-	-	-	F					Unknown_function	0
St17_scm_137-gene_56	31841	32215	374	+	Phage_cluster_818	55.3	2.7e-16	2	-	-	-	F					Unknown_function	1
St17_scm_137-gene_57	32243	32398	155	+	-	-	-	-	-	-	-	F					Unknown_function	0
St17_scm_137-gene_58	32892	33311	419	+	-	-	-	-	-	-	-	F					Unknown_function	0
St17_scm_137-gene_59	33361	33648	287	+	-	-	-	-	HTH_45	57.3	5.4e-17	C			BLAST:hypothetical protein(db=KEGG evalue=4.4e-22 bit_score=109.4 identity=55.4)	BLAST:Putative uncharacterized protein n=1 Tax=uncultured archaeon W4-93a RepID=H9BWX9_9ARCH(db=UNIREF evalue=3.2e-23 bit_score=114.0 identity=57.6)		0
St17_scm_137-gene_60	33876	34769	893	+	Phage_cluster_7872	58.9	2.4e-17	1	-	-	-	F					Unknown_function	1
St17_scm_137-gene_61	34756	35016	260	+	-	-	-	-	-	-	-	F					Unknown_function	0
St17_scm_137-gene_62	35056	35382	326	+	-	-	-	-	-	-	-	F					Unknown_function	0
St17_scm_137-gene_63	35430	35621	191	+	-	-	-	-	-	-	-	F					Unknown_function	0
St17_scm_137-gene_64	35656	35946	290	+	-	-	-	-	-	-	-	F					Unknown_function	0
St17_scm_137-gene_65	35972	36232	260	+	-	-	-	-	-	-	-	F					Unknown_function	0
St17_scm_137-gene_66	36266	36895	629	+	-	-	-	-	-	-	-	F					Unknown_function	0
St17_scm_137-gene_67	36888	37676	788	+	-	-	-	-	Peptidase_M10	69.9	1e-20	D				BLAST:Uncharacterized protein n=2 Tax=Bacillus cereus RepID=J7T5Z3_BACCE(db=UNIREF evalue=1e-07 bit_score=63.9 identity=26.1)		0
St17_scm_137-gene_68	37660	38043	383	+	-	-	-	-	-	-	-	F					Unknown_function	0
St17_scm_137-gene_69	38126	38728	602	+	-	-	-	-	-	-	-	F					Unknown_function	0
St17_scm_137-gene_70	38825	39388	563	+	-	-	-	-	-	-	-	F					Unknown_function	0
St17_scm_137-gene_71	39426	39746	320	+	-	-	-	-	-	-	-	F					Unknown_function	0
St17_scm_137-gene_72	40002	40193	191	-	-	-	-	-	-	-	-	F					Unknown_function	0
St17_scm_137-gene_73	40229	41401	1172	+	-	-	-	-	-	-	-	D				BLAST:Uncharacterized protein n=1 Tax=Pelagibacter phage HTVC008M RepID=M1HLS3_9CAUD(db=UNIREF evalue=6.5e-22 bit_score=111.7 identity=30.0)		1
St17_scm_137-gene_74	41418	42449	1031	+	-	-	-	-	-	-	-	F					Unknown_function	0
St14_oxy_254-gene_1	151	1071	920	-	-	-	-	-	VWA	44.2	9e-13	F					Unknown_function	0
St14_oxy_254-gene_2	1379	2776	1397	-	Phage_cluster_213	68.3	2.7e-20	1	AAA_5	51.6	4.1e-15	C			BLAST:yojN; nitric-oxide reductase(db=KEGG evalue=9.4e-17 bit_score=94.0 identity=25.9)	BLAST:Uncharacterized protein n=2 Tax=Staphylococcus RepID=K0U7X0_9STAP(db=UNIREF evalue=4.7e-19 bit_score=102.4 identity=26.7)		1
St14_oxy_254-gene_3	5030	5272	242	-	-	-	-	-	-	-	-	D				BLAST:Uncharacterized protein n=1 Tax=Candidatus Nitrosoarchaeum limnia BG20 RepID=S2E229_9ARCH(db=UNIREF evalue=1.2e-07 bit_score=62.0 identity=34.6)		0
St14_oxy_254-gene_4	5644	6015	371	-	-	-	-	-	-	-	-	F					Unknown_function	0
St14_oxy_254-gene_5	6231	7016	785	-	-	-	-	-	-	-	-	F					Unknown_function	0
St14_oxy_254-gene_6	7337	7531	194	-	-	-	-	-	-	-	-	F					Unknown_function	0
St14_oxy_254-gene_7	7566	7847	281	-	-	-	-	-	-	-	-	F					Unknown_function	0
St14_oxy_254-gene_8	7868	8026	158	-	-	-	-	-	-	-	-	F					Unknown_function	0
St14_oxy_254-gene_9	8087	8917	830	+	-	-	-	-	-	-	-	F					Unknown_function	0
St14_oxy_254-gene_10	8950	9090	140	+	-	-	-	-	-	-	-	F					Unknown_function	0
St14_oxy_254-gene_11	9121	9399	278	+	-	-	-	-	-	-	-	F					Unknown_function	0
St14_oxy_254-gene_12	9377	9658	281	-	-	-	-	-	-	-	-	F					Unknown_function	0
St14_oxy_254-gene_13	9861	10211	350	+	-	-	-	-	-	-	-	F					Unknown_function	0
St14_oxy_254-gene_14	10147	10350	203	-	-	-	-	-	-	-	-	F					Unknown_function	0
St14_oxy_254-gene_15	10383	11399	1016	+	Phage_cluster_593	95.2	1.8e-28	1	Rad51	277.3	4.2e-84	A	RBH:radA; DNA repair and recombination protein RadA; K04483 DNA repair protein RadA(db=KEGG)	RBH:DNA repair and recombination protein RadA n=4 Tax=Nitrosopumilus RepID=K0BG80_9ARCH(db=UNIREF)	BLAST:radA; DNA repair and recombination protein RadA; K04483 DNA repair protein RadA(db=KEGG evalue=3.2e-83 bit_score=314.3 identity=49.4)	BLAST:DNA repair and recombination protein RadA n=4 Tax=Nitrosopumilus RepID=K0BG80_9ARCH(db=UNIREF evalue=1.3e-82 bit_score=313.2 identity=48.8)		1
St14_oxy_254-gene_16	11571	13481	1910	+	Phage_cluster_9117	106.6	4.6e-32	3	-	-	-	C			BLAST:hypothetical protein(db=KEGG evalue=2.4e-10 bit_score=73.2 identity=27.8)	BLAST:Portal protein n=1 Tax=Halovirus HCTV-5 RepID=R4T9V3_9VIRU(db=UNIREF evalue=2.4e-26 bit_score=127.1 identity=23.1)		1
St14_oxy_254-gene_17	13593	13742	149	+	-	-	-	-	-	-	-	F					Unknown_function	0
St14_oxy_254-gene_18	13742	14275	533	+	-	-	-	-	-	-	-	F					Unknown_function	0
St14_oxy_254-gene_19	14276	14833	557	-	-	-	-	-	-	-	-	F					Unknown_function	0
St14_oxy_254-gene_20	14882	15115	233	+	-	-	-	-	-	-	-	F					Unknown_function	0
St14_oxy_254-gene_21	15171	16370	1199	+	-	-	-	-	-	-	-	F					Unknown_function	0
St14_oxy_254-gene_22	16430	17113	683	+	-	-	-	-	-	-	-	F					Unknown_function	0
St14_oxy_254-gene_23	17115	18356	1241	+	Phage_cluster_5532	102.9	8.8e-31	3	-	-	-	F					Unknown_function	1
St14_oxy_254-gene_24	18474	18833	359	+	-	-	-	-	-	-	-	F					Unknown_function	0
St14_oxy_254-gene_25	18872	19135	263	+	-	-	-	-	-	-	-	F					Unknown_function	0
St14_oxy_254-gene_26	19170	19835	665	+	Phage_cluster_9197	95.8	1.3e-28	4	-	-	-	F					Unknown_function	1
St14_oxy_254-gene_27	19837	20466	629	+	-	-	-	-	-	-	-	F					Unknown_function	0
St14_oxy_254-gene_28	20463	20930	467	+	-	-	-	-	-	-	-	F					Unknown_function	0
St14_oxy_254-gene_29	20971	21951	980	+	gi_509140800_ref_YP_008059682.1_	79.3	4e-17	4	-	-	-	F					Unknown_function	1
St14_oxy_254-gene_30	21989	22339	350	+	-	-	-	-	-	-	-	F					Unknown_function	0
St14_oxy_254-gene_31	22479	23531	1052	+	-	-	-	-	-	-	-	F					Unknown_function	0
St14_oxy_254-gene_32	23535	24350	815	+	-	-	-	-	-	-	-	F					Unknown_function	0
St14_oxy_254-gene_33	24353	26167	1814	+	-	-	-	-	-	-	-	F					Unknown_function	0
St14_oxy_254-gene_34	26164	26322	158	-	-	-	-	-	-	-	-	F					Unknown_function	0
St14_oxy_254-gene_35	26353	27081	728	+	Phage_cluster_175	151.9	8.1e-46	1	PDDEXK_1	43.4	1.4e-12	C			BLAST:hypothetical protein(db=KEGG evalue=1.1e-27 bit_score=129.4 identity=36.7)	BLAST:Putative uncharacterized protein n=1 Tax=Cenarchaeum symbiosum (strain A) RepID=A0RVD7_CENSY(db=UNIREF evalue=1.9e-27 bit_score=129.4 identity=36.7)		1
St14_oxy_254-gene_36	27092	27613	521	+	-	-	-	-	-	-	-	F					Unknown_function	0
St14_oxy_254-gene_37	27603	29090	1487	+	Phage_cluster_574	124.3	2.1e-37	0	Terminase_6	71.1	3.8e-21	F					Unknown_function	1
St14_oxy_254-gene_38	29132	29794	662	+	-	-	-	-	-	-	-	F					Unknown_function	0
St14_oxy_254-gene_39	29981	30193	212	-	-	-	-	-	-	-	-	F					Unknown_function	0
St14_oxy_254-gene_40	30283	30630	347	+	-	-	-	-	-	-	-	F					Unknown_function	0
St14_oxy_254-gene_41	30748	31311	563	+	-	-	-	-	AmoC	55.1	2.9e-16	C			BLAST:ammonia monooxygenase/methane monooxygenase subunit C; K10946 ammonia monooxygenase subunit C(db=KEGG evalue=4.2e-101 bit_score=372.9 identity=96.3)	BLAST:Ammonia monooxygenase/methane monooxygenase, subunit C n=18 Tax=Archaea RepID=A9A4U4_NITMS(db=UNIREF evalue=7.5e-101 bit_score=372.9 identity=96.3)		0	amoC
St14_oxy_254-gene_42	31361	31774	413	+	-	-	-	-	-	-	-	F					Unknown_function	0
St14_oxy_254-gene_43	31819	32634	815	+	Phage_cluster_617	40.2	1.1e-11	2	-	-	-	F					Unknown_function	1
St14_oxy_254-gene_44	32622	32909	287	+	-	-	-	-	-	-	-	F					Unknown_function	0
St14_oxy_254-gene_45	32927	33100	173	+	-	-	-	-	-	-	-	F					Unknown_function	0
St14_oxy_254-gene_46	33133	33648	515	+	gi_34419586_ref_NP_899599.1_	61.2	1e-12	1	-	-	-	D				BLAST:Uncharacterized protein n=1 Tax=uncultured bacterium RepID=K2F3V7_9BACT(db=UNIREF evalue=7e-29 bit_score=133.7 identity=41.3)		1
St14_oxy_254-gene_47	33762	34127	365	+	-	-	-	-	-	-	-	F					Unknown_function	0
St14_oxy_254-gene_48	34142	35485	1343	+	-	-	-	-	-	-	-	C			BLAST:prophage MuMc02, head decoration protein(db=KEGG evalue=4.5e-24 bit_score=118.2 identity=30.3)	BLAST:Prophage MuMc02, head decoration protein n=1 Tax=Candidatus Nitrosopumilus sp. AR2 RepID=K0BCR9_9ARCH(db=UNIREF evalue=7.9e-24 bit_score=118.2 identity=30.3)		1
St14_oxy_254-gene_49	35498	35926	428	+	-	-	-	-	-	-	-	F					Unknown_function	0
St17_oxy_54-gene_1	1	579	578	+	Phage_cluster_514	180	2.5e-54	1	T4_Gp59_N	78.3	1.7e-23	D				BLAST:Gp59 n=2 Tax=Synechococcus phage S-CAM8 RepID=G8EXX9_9CAUD(db=UNIREF evalue=3.9e-36 bit_score=157.9 identity=38.9)		1
St17_oxy_54-gene_2	585	836	251	+	-	-	-	-	-	-	-	F					Unknown_function	0
St17_oxy_54-gene_3	947	1219	272	+	-	-	-	-	-	-	-	F					Unknown_function	0
St17_oxy_54-gene_4	1195	1929	734	+	Phage_cluster_159	284.6	2.4e-86	1	Thy1	143.9	1.9e-43	C			BLAST:alternative thymidylate synthase (EC:2.1.1.148); K03465 thymidylate synthase (FAD) [EC:2.1.1.148](db=KEGG evalue=6.2e-60 bit_score=236.5 identity=51.9)	BLAST:Putative alternative thymidylate synthase n=1 Tax=Puniceispirillum marinum (strain IMCC1322) RepID=D5BQR5_PUNMI(db=UNIREF evalue=1.1e-59 bit_score=236.5 identity=51.9)		1
St17_oxy_54-gene_5	1926	2774	848	+	Phage_cluster_2905	118.8	1.2e-35	1	-	-	-	F					Unknown_function	1
St17_oxy_54-gene_6	2771	3400	629	+	Phage_cluster_356	114	3.9e-34	1	2OG-FeII_Oxy_5	65.4	2.4e-19	D				BLAST:Uncharacterized protein n=2 Tax=Synechococcus phage S-ShM2 RepID=M4SLR9_9CAUD(db=UNIREF evalue=1.2e-14 bit_score=86.7 identity=29.6)		1
St17_oxy_54-gene_7	3471	4355	884	+	Phage_cluster_82	388.4	1.6e-117	1	gp32	111.7	7.4e-34	B		RBH:Single-stranded DNA binding protein n=2 Tax=Caudovirales RepID=G8EXX7_9CAUD(db=UNIREF)		BLAST:Single-stranded DNA binding protein n=2 Tax=Caudovirales RepID=G8EXX7_9CAUD(db=UNIREF evalue=7.6e-100 bit_score=370.2 identity=60.6)		1
St17_oxy_54-gene_8	4406	6451	2045	-	-	-	-	-	-	-	-	C			BLAST:hypothetical protein(db=KEGG evalue=3.4e-15 bit_score=89.4 identity=36.8)	BLAST:Uncharacterized protein n=1 Tax=Vavraia culicis (isolate floridensis) RepID=L2GT64_VAVCU(db=UNIREF evalue=9.3e-16 bit_score=92.0 identity=26.8)		0
St17_oxy_54-gene_9	6461	6799	338	-	Phage_cluster_372	153.9	2.4e-46	1	-	-	-	D				BLAST:Uncharacterized protein n=1 Tax=Pelagibacter phage HTVC008M RepID=M1IP46_9CAUD(db=UNIREF evalue=1.5e-35 bit_score=155.2 identity=71.3)		1
St17_oxy_54-gene_10	6996	7700	704	-	Phage_cluster_265	274.1	4.6e-83	1	T4_baseplate	162.1	5.4e-49	D				BLAST:Baseplate hub subunit n=1 Tax=Synechococcus phage S-CBM2 RepID=I3ULM5_9CAUD(db=UNIREF evalue=2.8e-52 bit_score=211.8 identity=45.4)		1
St17_oxy_54-gene_11	7716	8438	722	-	Phage_cluster_4652	101.4	2.5e-30	1	-	-	-	D				BLAST:Baseplate tail tube n=11 Tax=Viruses RepID=G8GDH9_9CAUD(db=UNIREF evalue=5.6e-08 bit_score=64.7 identity=27.6)		1
St17_oxy_54-gene_12	8438	8998	560	-	Phage_cluster_477	136.3	5.1e-41	1	-	-	-	D				BLAST:DNA end protector protein n=1 Tax=Pelagibacter phage HTVC008M RepID=M1ICK9_9CAUD(db=UNIREF evalue=9.6e-32 bit_score=143.3 identity=43.0)		1
St17_oxy_54-gene_13	9003	9449	446	-	Phage_cluster_93	202.2	2e-61	1	Pfam-B_18949	62.6	2e-18	D				BLAST:Head completion protein n=2 Tax=Synechococcus phage S-SSM7 RepID=E3SKS6_9CAUD(db=UNIREF evalue=3.2e-46 bit_score=191.0 identity=54.4)		1
St17_oxy_54-gene_14	9481	10611	1130	+	Phage_cluster_876	191.8	8.2e-58	1	-	-	-	D				BLAST:Baseplate tail tube cap n=1 Tax=Serratia phage phiMAM1 RepID=K7Z9S9_9CAUD(db=UNIREF evalue=1.6e-22 bit_score=113.6 identity=25.7)		1
St17_oxy_54-gene_15	10615	11139	524	+	Phage_cluster_323	160.7	1.7e-48	1	Phage_gp53	119.8	5.1e-36	D				BLAST:Baseplate wedge subunit n=1 Tax=Pelagibacter phage HTVC008M RepID=M1I7R1_9CAUD(db=UNIREF evalue=2.3e-35 bit_score=155.2 identity=43.9)		1
St17_oxy_54-gene_16	11139	12632	1493	+	Phage_cluster_1521	174.2	1.8e-52	1	-	-	-	F					Unknown_function	1
St17_oxy_54-gene_17	12669	12863	194	+	-	-	-	-	-	-	-	F					Unknown_function	0
St17_oxy_54-gene_18	12811	13473	662	+	Phage_cluster_1937	127.4	2.7e-38	1	Zeta_toxin	56.3	1.2e-16	D				BLAST:Uncharacterized protein n=1 Tax=Pelagibacter phage HTVC008M RepID=M1HLX5_9CAUD(db=UNIREF evalue=8.9e-61 bit_score=240.0 identity=55.3)		1
St17_oxy_54-gene_19	13684	14025	341	+	Phage_cluster_11286	112.7	4.3e-34	2	-	-	-	F					Unknown_function	1
St17_oxy_54-gene_20	14102	14335	233	+	-	-	-	-	-	-	-	F					Unknown_function	0
St17_oxy_54-gene_21	14332	14637	305	+	-	-	-	-	-	-	-	F					Unknown_function	0
St17_oxy_54-gene_22	14634	14903	269	+	-	-	-	-	-	-	-	F					Unknown_function	0
St17_oxy_54-gene_23	14916	15185	269	+	-	-	-	-	-	-	-	F					Unknown_function	0
St17_oxy_54-gene_24	15196	15504	308	+	Phage_cluster_2156	100.5	2e-30	2	Fe-S_biosyn	41.4	6e-12	C			BLAST:iron-sulfur cluster assembly accessory protein; K13628 iron-sulfur cluster assembly protein(db=KEGG evalue=1.9e-15 bit_score=87.4 identity=40.0)	BLAST:Iron-sulfur cluster assembly accessory protein n=2 Tax=Hirschia RepID=C6XIY7_HIRBI(db=UNIREF evalue=3.4e-15 bit_score=87.4 identity=40.0)		1
St17_oxy_54-gene_25	15497	15907	410	+	Phage_cluster_47	173.3	1.5e-52	1	SNase	44.6	7.6e-13	C			BLAST:nuclease(db=KEGG evalue=2.3e-19 bit_score=100.9 identity=47.9)	BLAST:Putative uncharacterized protein n=1 Tax=Prochlorococcus phage P-SSM7 RepID=E3SNN2_9CAUD(db=UNIREF evalue=7.3e-21 bit_score=106.7 identity=48.3)		1
St17_oxy_54-gene_26	15954	16559	605	+	-	-	-	-	-	-	-	F					Unknown_function	0
St17_oxy_54-gene_27	16703	17200	497	+	Phage_cluster_3674	78.4	2.6e-23	2	-	-	-	F					Unknown_function	1
St17_oxy_54-gene_28	17187	17330	143	+	-	-	-	-	-	-	-	F					Unknown_function	0
St17_oxy_54-gene_29	17333	17530	197	+	-	-	-	-	Fer2_BFD	42.9	2.1e-12	C			BLAST:BFD domain-containing protein (2Fe-2S)-binding domain-containing protein; K02192 bacterioferritin-associated ferredoxin(db=KEGG evalue=2.2e-12 bit_score=76.6 identity=54.0)	BLAST:BFD domain protein (2Fe-2S)-binding domain protein n=1 Tax=Nitrosomonas sp. (strain Is79A3) RepID=F8GKA5_NITSI(db=UNIREF evalue=3.8e-12 bit_score=76.6 identity=54.0)		0
St17_oxy_54-gene_30	17532	17822	290	+	-	-	-	-	-	-	-	F					Unknown_function	0
St17_oxy_54-gene_31	17964	20453	2489	+	Phage_cluster_23	981.9	1e-296	1	DNA_pol_B	172.5	7.2e-52	B		RBH:DNA polymerase n=3 Tax=unclassified Myoviridae RepID=E3SMY4_9CAUD(db=UNIREF)	BLAST:polB1; DNA polymerase B1 (EC:2.7.7.7); K02319 DNA polymerase I [EC:2.7.7.7](db=KEGG evalue=1.3e-40 bit_score=174.1 identity=28.0)	BLAST:DNA polymerase n=3 Tax=unclassified Myoviridae RepID=E3SMY4_9CAUD(db=UNIREF evalue=1.2e-259 bit_score=902.5 identity=53.4)		1
St17_oxy_54-gene_32	20454	21569	1115	+	Phage_cluster_3588	412.7	7.2e-125	1	-	-	-	B		RBH:Putative cytoplasmic protein n=1 Tax=Pelagibacter phage HTVC008M RepID=M1IDI5_9CAUD(db=UNIREF)		BLAST:Putative cytoplasmic protein n=1 Tax=Pelagibacter phage HTVC008M RepID=M1IDI5_9CAUD(db=UNIREF evalue=1.1e-108 bit_score=399.8 identity=54.4)		1
St17_oxy_54-gene_33	21569	21982	413	+	Phage_cluster_1920	174.3	1.5e-52	1	CTP_transf_2	49.9	1.9e-14	C			BLAST:cytidyltransferase(db=KEGG evalue=9.5e-42 bit_score=175.3 identity=61.7)	BLAST:Cytidyltransferase-related domain protein n=1 Tax=Weeksella virosa (strain ATCC 43766 / DSM 16922 / JCM 21250 / NBRC 16016 / NCTC 11634 / CL345/78) RepID=F0P1W4_WEEVC(db=UNIREF evalue=1.7e-41 bit_score=175.3 identity=61.7)		1
St17_oxy_54-gene_34	22141	23376	1235	+	-	-	-	-	-	-	-	F					Unknown_function	0
St17_oxy_54-gene_35	23376	24719	1343	+	-	-	-	-	-	-	-	F					Unknown_function	0
St17_oxy_54-gene_36	24736	25533	797	+	Phage_cluster_5485	412.1	3.4e-125	2	DAHP_synth_1	183.7	1.5e-55	C			BLAST:3-deoxy-7-phosphoheptulonate synthase (EC:2.5.1.55)(db=KEGG evalue=7.9e-69 bit_score=266.2 identity=50.4)	BLAST:2-dehydro-3-deoxyphosphooctonate aldolase n=2 Tax=Bradyrhizobiaceae RepID=F7QMJ9_9BRAD(db=UNIREF evalue=9.1e-68 bit_score=263.5 identity=52.2)		1
St17_oxy_54-gene_37	25521	26303	782	+	Phage_cluster_2545	249.7	8.6e-76	2	CTP_transf_3	82.8	1.4e-24	C			BLAST:3-deoxy-manno-octulosonate cytidylyltransferase (EC:2.7.7.38); K00979 3-deoxy-manno-octulosonate cytidylyltransferase (CMP-KDO synthetase) [EC:2.7.7.38](db=KEGG evalue=7.1e-30 bit_score=136.7 identity=36.8)	BLAST:3-deoxy-manno-octulosonate cytidylyltransferase n=2 Tax=Odoribacter RepID=F9ZCI4_ODOSD(db=UNIREF evalue=1.3e-29 bit_score=136.7 identity=36.8)		1
St17_oxy_54-gene_38	26317	26661	344	+	Phage_cluster_7924	193	4.5e-59	2	-	-	-	F					Unknown_function	1
St17_oxy_54-gene_39	26661	26858	197	+	-	-	-	-	-	-	-	F					Unknown_function	0
St17_oxy_54-gene_40	26851	26985	134	+	-	-	-	-	-	-	-	F					Unknown_function	0
St17_oxy_54-gene_41	27331	27522	191	+	-	-	-	-	-	-	-	F					Unknown_function	0
St17_oxy_54-gene_42	27503	27688	185	+	-	-	-	-	-	-	-	F					Unknown_function	0
St17_oxy_54-gene_43	27753	28076	323	+	-	-	-	-	-	-	-	F					Unknown_function	0
St17_oxy_54-gene_44	28073	28435	362	+	-	-	-	-	-	-	-	F					Unknown_function	0
St17_oxy_54-gene_45	28435	28677	242	+	Phage_cluster_886	129	2.3e-39	2	-	-	-	C			BLAST:hypothetical protein(db=KEGG evalue=7.3e-10 bit_score=68.6 identity=46.3)	BLAST:MerR family regulatory protein n=12 Tax=Moorea producens 3L RepID=F4XZ09_9CYAN(db=UNIREF evalue=5.4e-16 bit_score=89.7 identity=57.1)		1
St17_oxy_54-gene_46	28674	28838	164	+	-	-	-	-	-	-	-	F					Unknown_function	0
St17_oxy_54-gene_47	28835	29452	617	+	-	-	-	-	-	-	-	F					Unknown_function	0
St17_oxy_54-gene_48	29713	29985	272	+	-	-	-	-	-	-	-	F					Unknown_function	0
St17_oxy_54-gene_49	29982	30185	203	+	Phage_cluster_9473	63.8	5e-19	2	-	-	-	F					Unknown_function	1
St17_oxy_54-gene_50	30405	30584	179	+	-	-	-	-	-	-	-	F					Unknown_function	0
St17_oxy_54-gene_51	30572	30745	173	+	-	-	-	-	-	-	-	F					Unknown_function	0
St17_oxy_54-gene_52	31293	31457	164	+	-	-	-	-	-	-	-	F					Unknown_function	0
St17_oxy_54-gene_53	31450	31659	209	+	-	-	-	-	-	-	-	F					Unknown_function	0
St17_oxy_54-gene_54	31897	32115	218	+	-	-	-	-	-	-	-	F					Unknown_function	0
St17_oxy_54-gene_55	32112	32408	296	+	Phage_cluster_13551	58.4	3e-17	2	-	-	-	F					Unknown_function	1
St17_oxy_54-gene_56	32386	33795	1409	+	Phage_cluster_53	637.4	4.9e-193	1	DnaB_C	58.3	2.7e-17	B		RBH:DNA primase-helicase n=2 Tax=Synechococcus phage S-SSM7 RepID=E3SLA8_9CAUD(db=UNIREF)		BLAST:DNA primase-helicase n=2 Tax=Synechococcus phage S-SSM7 RepID=E3SLA8_9CAUD(db=UNIREF evalue=1.4e-172 bit_score=612.5 identity=64.8)		1
St17_oxy_54-gene_57	33795	34370	575	+	Phage_cluster_765	152	1e-45	1	-	-	-	C			BLAST:hypothetical protein(db=KEGG evalue=4.1e-35 bit_score=153.7 identity=41.9)	BLAST:Uncharacterized protein n=1 Tax=uncultured Sulfuricurvum sp. RIFRC-1 RepID=K7SKI2_9HELI(db=UNIREF evalue=7.3e-35 bit_score=153.7 identity=41.9)		1
St17_oxy_54-gene_58	34433	35461	1028	+	Phage_cluster_79	441.1	1.4e-133	1	RecA	67.4	5.8e-20	B		RBH:RecA-like protein n=1 Tax=Pelagibacter phage HTVC008M RepID=M1HLX1_9CAUD(db=UNIREF)		BLAST:RecA-like protein n=1 Tax=Pelagibacter phage HTVC008M RepID=M1HLX1_9CAUD(db=UNIREF evalue=1.9e-147 bit_score=528.5 identity=77.2)		1
St17_oxy_54-gene_59	35445	35978	533	+	gi_326782853_ref_YP_004323251.1_	145	2e-45	1	-	-	-	D				BLAST:Putative uncharacterized protein n=1 Tax=Prochlorococcus phage P-RSM4 RepID=E3SM08_9CAUD(db=UNIREF evalue=4.8e-33 bit_score=147.5 identity=40.3)		1
St17_oxy_54-gene_60	36093	36359	266	+	-	-	-	-	-	-	-	F					Unknown_function	0
St17_oxy_54-gene_61	36360	37004	644	+	Phage_cluster_329	145.2	1.2e-43	1	-	-	-	C			BLAST:hypothetical protein(db=KEGG evalue=2.3e-18 bit_score=98.2 identity=32.8)	BLAST:Prolyl 4-hydroxylase n=1 Tax=Synechococcus phage S-CAM1 RepID=M4QHB1_9CAUD(db=UNIREF evalue=1.7e-19 bit_score=102.8 identity=34.9)		1
St17_oxy_54-gene_62	37001	37594	593	+	Phage_cluster_9504	76.2	1.5e-22	1	2OG-FeII_Oxy_5	49.2	2.7e-14	F					Unknown_function	1
St17_oxy_54-gene_63	37584	38147	563	+	Phage_cluster_329	167.3	2e-50	1	-	-	-	C			BLAST:hypothetical protein(db=KEGG evalue=2.3e-14 bit_score=84.7 identity=29.0)	BLAST:Prolyl 4-hydroxylase n=2 Tax=Synechococcus phage S-CAM8 RepID=R9TR32_9CAUD(db=UNIREF evalue=1.2e-29 bit_score=136.3 identity=39.9)		1
St17_oxy_54-gene_64	38150	38839	689	+	Phage_cluster_9504	81.2	4.5e-24	1	2OG-FeII_Oxy_5	42.6	3.1e-12	D				BLAST:Putative uncharacterized protein n=1 Tax=Prochlorococcus phage P-HM2 RepID=E3SSP6_9CAUD(db=UNIREF evalue=1.6e-12 bit_score=79.7 identity=31.1)		1
St17_oxy_54-gene_65	38891	40414	1523	+	Phage_cluster_64	263.6	2e-79	1	Gp5_OB	79	1.8e-23	D				BLAST:Gp5 n=2 Tax=Vibrio phage KVP40 RepID=Q6WHG9_BPKVM(db=UNIREF evalue=1.6e-60 bit_score=240.4 identity=36.4)		1
St17_oxy_54-gene_66	40424	41995	1571	+	-	-	-	-	-	-	-	C			BLAST:similar to sushi, von Willebrand factor type A, EGF and pentraxin domain containing 1(db=KEGG evalue=9.6e-10 bit_score=70.9 identity=24.5)	BLAST:YadA domain-containing protein n=1 Tax=Pectobacterium phage My1 RepID=J9QGS2_9CAUD(db=UNIREF evalue=1.5e-10 bit_score=74.3 identity=23.2)		1
St17_oxy_54-gene_67	42039	42521	482	+	Phage_cluster_241	124.1	1.3e-37	1	GPW_gp25	52.9	1.1e-15	D				BLAST:Base plate wedge subunit n=1 Tax=Pelagibacter phage HTVC008M RepID=M1I7S7_9CAUD(db=UNIREF evalue=1.8e-34 bit_score=152.1 identity=51.3)		1
St17_oxy_54-gene_68	42521	44428	1907	+	Phage_cluster_284	547.4	2e-165	1	-	-	-	B		RBH:Baseplate wedge n=1 Tax=Pelagibacter phage HTVC008M RepID=M1HLR4_9CAUD(db=UNIREF)		BLAST:Baseplate wedge n=1 Tax=Pelagibacter phage HTVC008M RepID=M1HLR4_9CAUD(db=UNIREF evalue=5.4e-175 bit_score=620.9 identity=49.9)		1
St17_oxy_54-gene_69	44507	49213	4706	+	Phage_cluster_240	174.6	4.8e-53	1	-	-	-	D				BLAST:Putative structural protein n=1 Tax=Pelagibacter phage HTVC008M RepID=M1ICN6_9CAUD(db=UNIREF evalue=1.8e-22 bit_score=115.5 identity=23.0)		1
St17_oxy_54-gene_70	49252	51708	2456	+	Phage_cluster_529	84.4	3.4e-25	1	-	-	-	D				BLAST:Putative uncharacterized protein n=1 Tax=uncultured phage MedDCM-OCT-S05-C113 RepID=D6PF97_9VIRU(db=UNIREF evalue=7e-26 bit_score=125.9 identity=43.6)		1
St17_oxy_54-gene_71	51710	51910	200	+	Phage_cluster_4138	43.2	1.7e-12	2	-	-	-	F					Unknown_function	1
St17_oxy_54-gene_72	52010	52261	251	+	Phage_cluster_8208	75	1.3e-22	2	-	-	-	F					Unknown_function	1
St17_oxy_54-gene_73	52301	53800	1499	+	Phage_cluster_316	377.4	6.7e-114	1	Phage-Gp8	123.4	5.8e-37	B		RBH:Baseplate wedge n=1 Tax=Synechococcus phage S-CBM2 RepID=I3UL97_9CAUD(db=UNIREF)		BLAST:Baseplate wedge n=1 Tax=Synechococcus phage S-CBM2 RepID=I3UL97_9CAUD(db=UNIREF evalue=2.7e-81 bit_score=309.3 identity=38.1)		1
St17_oxy_54-gene_74	53802	60350	6548	+	Phage_cluster_233	1664.3	0	1	-	-	-	B		RBH:VrlC protein n=1 Tax=Synechococcus phage S-SM1 RepID=E3SIB3_9CAUD(db=UNIREF)	BLAST:hypothetical protein(db=KEGG evalue=4.1e-22 bit_score=114.0 identity=31.9)	BLAST:VrlC protein n=1 Tax=Synechococcus phage S-SM1 RepID=E3SIB3_9CAUD(db=UNIREF evalue=3.9e-225 bit_score=789.3 identity=33.1)		1
St17_oxy_54-gene_75	60353	60583	230	+	Phage_cluster_8221	55.8	1.7e-16	1	-	-	-	F					Unknown_function	1
St17_oxy_54-gene_76	60583	63636	3053	+	Phage_cluster_224	182	8.8e-55	0	-	-	-	C			BLAST:hypothetical protein(db=KEGG evalue=8.4e-18 bit_score=98.6 identity=26.6)	BLAST:Virion structural protein n=1 Tax=Cyanophage S-TIM5 RepID=H6WFW0_9CAUD(db=UNIREF evalue=6.8e-39 bit_score=169.5 identity=24.2)		1
St17_oxy_54-gene_77	63683	64504	821	+	Phage_cluster_268	320.4	3.9e-97	1	-	-	-	B		RBH:Neck protein n=1 Tax=Pelagibacter phage HTVC008M RepID=M1I7U0_9CAUD(db=UNIREF)		BLAST:Neck protein n=1 Tax=Pelagibacter phage HTVC008M RepID=M1I7U0_9CAUD(db=UNIREF evalue=5.2e-103 bit_score=380.6 identity=66.3)		1
St17_oxy_54-gene_78	64508	65530	1022	+	Phage_cluster_124	213.8	1.1e-64	1	T4_neck-protein	171.1	1.1e-51	D				BLAST:Uncharacterized protein n=2 Tax=Synechococcus phage S-SSM4 RepID=M1TV31_9CAUD(db=UNIREF evalue=6.9e-20 bit_score=104.8 identity=26.9)		1
St17_oxy_54-gene_79	65530	66330	800	+	Phage_cluster_150	295.1	2.4e-89	1	-	-	-	B		RBH:Proximal tail sheath stabilization n=1 Tax=Pelagibacter phage HTVC008M RepID=M1ICQ7_9CAUD(db=UNIREF)		BLAST:Proximal tail sheath stabilization n=1 Tax=Pelagibacter phage HTVC008M RepID=M1ICQ7_9CAUD(db=UNIREF evalue=1.1e-92 bit_score=346.3 identity=62.1)		1
St17_oxy_54-gene_80	66323	66754	431	+	Phage_cluster_300	143.7	1.5e-43	1	-	-	-	D				BLAST:Terminase small subunit n=1 Tax=uncultured phage MedDCM-OCT-S09-C7 RepID=D6PIP8_9VIRU(db=UNIREF evalue=4.6e-26 bit_score=124.0 identity=49.0)		1
St17_oxy_54-gene_81	66783	67376	593	+	Phage_cluster_356	116.6	6.4e-35	1	2OG-FeII_Oxy_5	77.7	3.6e-23	F					Unknown_function	1
St17_oxy_54-gene_82	67377	69023	1646	+	Phage_cluster_28	742.1	2.1e-224	0	Terminase_6	130.7	3.1e-39	B		RBH:Terminasee large subunit n=1 Tax=Pelagibacter phage HTVC008M RepID=M1ICR4_9CAUD(db=UNIREF)		BLAST:Terminasee large subunit n=1 Tax=Pelagibacter phage HTVC008M RepID=M1ICR4_9CAUD(db=UNIREF evalue=3.5e-231 bit_score=807.4 identity=70.6)		1
St17_oxy_54-gene_83	69028	69330	302	-	-	-	-	-	-	-	-	F					Unknown_function	0
St17_oxy_54-gene_84	69448	71661	2213	+	Phage_cluster_45	722.2	3.2e-218	1	Phage_sheath_1	247.6	9.9e-75	B		RBH:Tail sheath protein n=1 Tax=Pelagibacter phage HTVC008M RepID=M1IP93_9CAUD(db=UNIREF)	BLAST:phage tail sheath protein; K06907(db=KEGG evalue=1.8e-41 bit_score=176.8 identity=27.5)	BLAST:Tail sheath protein n=1 Tax=Pelagibacter phage HTVC008M RepID=M1IP93_9CAUD(db=UNIREF evalue=7.6e-149 bit_score=534.3 identity=46.7)		1
St17_oxy_54-gene_85	71665	72198	533	+	Phage_cluster_130	193.2	1.6e-58	0	-	-	-	D				BLAST:Tail tube monomer n=1 Tax=Pelagibacter phage HTVC008M RepID=M1IDF0_9CAUD(db=UNIREF evalue=1.2e-44 bit_score=186.0 identity=51.1)		1
St17_oxy_54-gene_86	72234	73871	1637	+	Phage_cluster_67	730.4	5.3e-221	0	Peptidase_S80	673.2	9.1e-204	B		RBH:Portal vertex protein of head n=1 Tax=Pelagibacter phage HTVC008M RepID=M1I7U4_9CAUD(db=UNIREF)		BLAST:Portal vertex protein of head n=1 Tax=Pelagibacter phage HTVC008M RepID=M1I7U4_9CAUD(db=UNIREF evalue=4.3e-173 bit_score=614.4 identity=59.6)		1
St17_oxy_54-gene_87	73873	74055	182	+	-	-	-	-	-	-	-	F					Unknown_function	0
St17_oxy_54-gene_88	74048	74296	248	+	-	-	-	-	-	-	-	D				BLAST:Uncharacterized protein n=1 Tax=Pelagibacter phage HTVC008M RepID=M1ICR9_9CAUD(db=UNIREF evalue=7.8e-10 bit_score=69.3 identity=43.3)		1
St17_oxy_54-gene_89	74306	74692	386	+	Phage_cluster_167	73.4	6.5e-22	1	-	-	-	F					Unknown_function	1
St17_oxy_54-gene_90	74704	75363	659	+	Phage_cluster_46	266.1	7.9e-81	1	Peptidase_U9	133.9	2.4e-40	C			BLAST:hypothetical protein(db=KEGG evalue=5.1e-21 bit_score=107.1 identity=34.9)	BLAST:Prohead core scaffold and protease n=1 Tax=Pelagibacter phage HTVC008M RepID=M1I7U7_9CAUD(db=UNIREF evalue=7.7e-73 bit_score=280.0 identity=62.3)		1
St17_oxy_54-gene_91	75404	76636	1232	+	Phage_cluster_110	265.3	3.5e-80	1	-	-	-	B		RBH:Prohead core protein n=1 Tax=Pelagibacter phage HTVC008M RepID=M1ICS4_9CAUD(db=UNIREF)		BLAST:Prohead core protein n=1 Tax=Pelagibacter phage HTVC008M RepID=M1ICS4_9CAUD(db=UNIREF evalue=1e-78 bit_score=300.4 identity=52.5)		1
St17_oxy_54-gene_92	76678	78018	1340	+	Phage_cluster_36	572.6	2.7e-173	0	Gp23	319.9	1.3e-96	B		RBH:Major capsid n=1 Tax=Pelagibacter phage HTVC008M RepID=M1IP99_9CAUD(db=UNIREF)		BLAST:Major capsid n=1 Tax=Pelagibacter phage HTVC008M RepID=M1IP99_9CAUD(db=UNIREF evalue=3.2e-166 bit_score=591.3 identity=69.1)		1
St17_oxy_54-gene_93	78191	78448	257	+	gi_460042546_ref_YP_007517976.1_	55.1	7e-12	1	-	-	-	F					Unknown_function	1
St17_oxy_54-gene_94	78527	79339	812	+	-	-	-	-	AmoC	401.3	6.2e-122	A	RBH:ammonia monooxygenase/methane monooxygenase subunit C; K10946 ammonia monooxygenase subunit C(db=KEGG)	RBH:Ammonia monooxygenase subunit C n=8 Tax=Betaproteobacteria RepID=Q2YAW6_NITMU(db=UNIREF)	BLAST:ammonia monooxygenase/methane monooxygenase subunit C; K10946 ammonia monooxygenase subunit C(db=KEGG evalue=1.6e-141 bit_score=507.7 identity=86.0)	BLAST:Ammonia monooxygenase subunit C n=8 Tax=Betaproteobacteria RepID=Q2YAW6_NITMU(db=UNIREF evalue=2.8e-141 bit_score=507.7 identity=86.0)		0	amoC
St17_oxy_54-gene_95	79512	80102	590	+	Phage_cluster_348	175.1	4.8e-53	1	-	-	-	D				BLAST:Tail completion protein n=1 Tax=Pelagibacter phage HTVC008M RepID=M1I7V0_9CAUD(db=UNIREF evalue=5.5e-30 bit_score=137.5 identity=39.0)		1
St17_oxy_54-gene_96	80221	80652	431	+	Phage_cluster_331	146.1	3.7e-44	1	UvsY	108.3	1.5e-32	D				BLAST:UvsY n=1 Tax=Pelagibacter phage HTVC008M RepID=M1ICS9_9CAUD(db=UNIREF evalue=5.5e-27 bit_score=127.1 identity=41.8)		1
St17_oxy_54-gene_97	80652	81194	542	+	Phage_cluster_2705	113.5	6.1e-34	1	2OG-FeII_Oxy_3	55.4	3.8e-16	D				BLAST:2OG-Fe(II) oxygenase n=1 Tax=Synechococcus phage S-MbCM7 RepID=V5UR62_9CAUD(db=UNIREF evalue=3.9e-14 bit_score=84.7 identity=30.4)		1
St17_oxy_54-gene_98	81182	81766	584	+	Phage_cluster_356	130.1	4.6e-39	1	2OG-FeII_Oxy_5	77.5	4.1e-23	C			BLAST:hypothetical protein(db=KEGG evalue=9.7e-16 bit_score=89.4 identity=43.5)	BLAST:Uncharacterized protein n=1 Tax=alpha proteobacterium BAL199 RepID=A8TZV4_9PROT(db=UNIREF evalue=2e-19 bit_score=102.4 identity=39.9)		1
St17_oxy_54-gene_99	81753	83204	1451	+	Phage_cluster_70	618.3	3.3e-187	1	ResIII	59.7	1.7e-17	B		RBH:DNA helicase n=2 Tax=Synechococcus phage S-SSM4 RepID=M1T316_9CAUD(db=UNIREF)	BLAST:type iii restriction protein res subunit(db=KEGG evalue=7.8e-14 bit_score=84.3 identity=23.1)	BLAST:DNA helicase n=2 Tax=Synechococcus phage S-SSM4 RepID=M1T316_9CAUD(db=UNIREF evalue=2.8e-144 bit_score=518.5 identity=53.5)		1
St17_oxy_54-gene_100	83247	83663	416	+	Phage_cluster_472	46	2.3e-13	1	-	-	-	F					Unknown_function	1
St17_oxy_54-gene_101	83803	84399	596	+	Phage_cluster_344	214.2	4.4e-65	1	-	-	-	D				BLAST:Sigma factor for late transcription n=1 Tax=Pelagibacter phage HTVC008M RepID=M1HLV2_9CAUD(db=UNIREF evalue=1.2e-45 bit_score=189.5 identity=55.6)		1
St17_oxy_54-gene_102	84401	85456	1055	+	Phage_cluster_80	401.2	1.7e-121	1	Metallophos_2	49.5	2.2e-14	B		RBH:Recombination endonuclease subunit n=1 Tax=Pelagibacter phage HTVC008M RepID=M1IPA8_9CAUD(db=UNIREF)		BLAST:Recombination endonuclease subunit n=1 Tax=Pelagibacter phage HTVC008M RepID=M1IPA8_9CAUD(db=UNIREF evalue=9.7e-110 bit_score=403.3 identity=51.6)		1
St17_oxy_54-gene_103	85468	85686	218	+	Phage_cluster_312	84.6	1.5e-25	1	-	-	-	D				BLAST:Uncharacterized protein n=1 Tax=Synechococcus phage S-CAM1 RepID=M4QHM6_9CAUD(db=UNIREF evalue=3.1e-10 bit_score=70.5 identity=52.5)		1
St17_oxy_54-gene_104	85690	87399	1709	+	Phage_cluster_76	634.5	7.5e-192	1	AAA_23	43.5	2.4e-12	B		RBH:Recombination endonuclease subunit n=1 Tax=Pelagibacter phage HTVC008M RepID=M1I7V7_9CAUD(db=UNIREF)	BLAST:DNA double-strand break repair rad50 ATPase(db=KEGG evalue=3.8e-20 bit_score=105.5 identity=23.5)	BLAST:Recombination endonuclease subunit n=1 Tax=Pelagibacter phage HTVC008M RepID=M1I7V7_9CAUD(db=UNIREF evalue=3.9e-161 bit_score=574.7 identity=51.8)		1
St17_oxy_54-gene_105	87386	88561	1175	+	Phage_cluster_416	464.4	3.2e-140	1	N6_N4_Mtase	118	2.3e-35	B		RBH:Methylase n=1 Tax=EBPR siphovirus 2 RepID=F8TV70_9CAUD(db=UNIREF)	BLAST:DNA methylase N-4/N-6 domain-containing protein(db=KEGG evalue=6.2e-78 bit_score=297.0 identity=42.2)	BLAST:Methylase n=1 Tax=EBPR siphovirus 2 RepID=F8TV70_9CAUD(db=UNIREF evalue=1.7e-83 bit_score=316.2 identity=47.6)		1
St17_oxy_54-gene_106	88575	88754	179	-	-	-	-	-	-	-	-	F					Unknown_function	0
St17_oxy_54-gene_107	89020	91293	2273	+	Phage_cluster_267	664.8	9.8e-201	1	-	-	-	B		RBH:Peptidase n=1 Tax=Pelagibacter phage HTVC008M RepID=M1IDH2_9CAUD(db=UNIREF)	BLAST:hypothetical protein(db=KEGG evalue=1.6e-10 bit_score=73.9 identity=23.0)	BLAST:Peptidase n=1 Tax=Pelagibacter phage HTVC008M RepID=M1IDH2_9CAUD(db=UNIREF evalue=2.4e-121 bit_score=443.0 identity=34.0)		1
St17_oxy_54-gene_108	91412	92587	1175	+	Phage_cluster_213	477.9	1.2e-144	1	AAA_5	64.3	5.1e-19	B		RBH:Cobalt chelatase subunit n=1 Tax=Pelagibacter phage HTVC008M RepID=M1I7W0_9CAUD(db=UNIREF)	BLAST:ATPase; K09882 cobaltochelatase CobS [EC:6.6.1.2](db=KEGG evalue=7.4e-23 bit_score=114.0 identity=35.0)	BLAST:Cobalt chelatase subunit n=1 Tax=Pelagibacter phage HTVC008M RepID=M1I7W0_9CAUD(db=UNIREF evalue=7.2e-114 bit_score=417.2 identity=56.6)		1
St17_oxy_54-gene_109	92735	93166	431	+	Phage_cluster_270	153.9	1e-46	1	HSP20	69.5	9.4e-21	C			BLAST:hsp20/alpha-crystallin family protein(db=KEGG evalue=1.6e-31 bit_score=141.4 identity=49.3)	BLAST:UPI0003C80023 related cluster n=2 Tax=unknown RepID=UPI0003C80023(db=UNIREF evalue=8.1e-31 bit_score=139.8 identity=50.0)		1
St17_oxy_54-gene_110	93245	94216	971	+	Phage_cluster_4325	90.4	6.1e-27	1	2OG-FeII_Oxy_5	54.8	4.8e-16	C			BLAST:hypothetical protein(db=KEGG evalue=3.3e-08 bit_score=65.1 identity=38.1)	BLAST:Uncharacterized protein n=1 Tax=Neptuniibacter caesariensis RepID=Q2BPA2_NEPCE(db=UNIREF evalue=1.9e-11 bit_score=76.6 identity=29.3)		1
St17_oxy_54-gene_111	94213	94497	284	+	Phage_cluster_370	141.8	2.1e-42	1	DUF3310	52.1	2.5e-15	D				BLAST:Uncharacterized protein n=1 Tax=Pelagibacter phage HTVC008M RepID=M1I7W4_9CAUD(db=UNIREF evalue=1.3e-21 bit_score=108.6 identity=55.7)		1
St17_oxy_54-gene_112	94494	94652	158	+	-	-	-	-	-	-	-	F					Unknown_function	0
St17_oxy_54-gene_113	94639	95301	662	+	Phage_cluster_129	247.3	5.3e-75	1	gp45-slide_C	65.4	2.2e-19	D				BLAST:Sliding clamp DNA polymerase accessory protein n=1 Tax=Pelagibacter phage HTVC008M RepID=M1HLW3_9CAUD(db=UNIREF evalue=8.1e-54 bit_score=216.9 identity=49.1)		1
St17_oxy_54-gene_114	95319	96254	935	+	Phage_cluster_50	421.7	8.5e-128	1	AAA	54.9	5.3e-16	B		RBH:Sliding clamp loader n=1 Tax=Pelagibacter phage HTVC008M RepID=M1ICV0_9CAUD(db=UNIREF)	BLAST:rfc; replication factor C small subunit; K04801 replication factor C small subunit(db=KEGG evalue=9.7e-34 bit_score=149.8 identity=31.7)	BLAST:Sliding clamp loader n=1 Tax=Pelagibacter phage HTVC008M RepID=M1ICV0_9CAUD(db=UNIREF evalue=1.5e-98 bit_score=365.9 identity=55.4)		1
St17_oxy_54-gene_115	96251	96763	512	+	Phage_cluster_4235	65.4	2.2e-19	1	-	-	-	F					Unknown_function	1
St17_oxy_54-gene_116	96765	97160	395	+	Phage_cluster_264	160.8	7.5e-49	1	-	-	-	D				BLAST:Clamp loader subunit n=1 Tax=Synechococcus phage S-MbCM100 RepID=V5UTX3_9CAUD(db=UNIREF evalue=1.7e-38 bit_score=165.2 identity=57.5)		1
St17_oxy_54-gene_117	97147	97554	407	+	Phage_cluster_154	201.5	1.5e-61	1	Translat_reg	184.4	2.4e-56	D				BLAST:Translational repressor n=3 Tax=unclassified Myoviridae RepID=E3SMX8_9CAUD(db=UNIREF evalue=3.9e-51 bit_score=207.2 identity=71.9)		1
St17_oxy_54-gene_118	97554	98918	1364	+	Phage_cluster_3525	61.2	4.3e-18	2	RimK	125.3	1.1e-37	C			BLAST:S6 modification enzyme RimK; K05844 ribosomal protein S6 modification protein(db=KEGG evalue=1.2e-32 bit_score=146.7 identity=32.1)	BLAST:SSU ribosomal protein S6P modification protein n=1 Tax=Sulfurimonas denitrificans (strain ATCC 33889 / DSM 1251) RepID=Q30PW7_SULDN(db=UNIREF evalue=2.1e-32 bit_score=146.7 identity=32.1)		1
St17_oxy_54-gene_119	98986	100509	1523	+	-	-	-	-	-	-	-	F					Unknown_function	0
St17_oxy_54-gene_120	100515	101756	1241	+	Phage_cluster_1129	461.6	1e-139	1	-	-	-	B		RBH:Uncharacterized protein n=1 Tax=Pelagibacter phage HTVC008M RepID=M1IDJ0_9CAUD(db=UNIREF)		BLAST:Uncharacterized protein n=1 Tax=Pelagibacter phage HTVC008M RepID=M1IDJ0_9CAUD(db=UNIREF evalue=2e-85 bit_score=322.8 identity=44.6)		1
St17_oxy_54-gene_121	101744	105727	3983	+	Phage_cluster_324	410.9	6.7e-124	1	PAP2	42.3	2.8e-12	D				BLAST:Uncharacterized protein n=1 Tax=Cyanophage P-RSM1 RepID=M4QDV8_9CAUD(db=UNIREF evalue=3.6e-56 bit_score=227.3 identity=44.2)		1
St17_oxy_54-gene_122	105761	107035	1274	+	-	-	-	-	-	-	-	F					Unknown_function	0
St17_oxy_54-gene_123	107028	107651	623	+	Phage_cluster_9441	112.2	1.1e-33	2	-	-	-	D				BLAST:Uncharacterized protein n=1 Tax=Pelagibacter phage HTVC008M RepID=M1I7Y2_9CAUD(db=UNIREF evalue=4.1e-15 bit_score=88.2 identity=40.4)		1
St17_oxy_54-gene_124	107658	108173	515	+	Phage_cluster_721	83.9	4.6e-25	1	-	-	-	C			BLAST:hypothetical protein(db=KEGG evalue=9.8e-12 bit_score=75.9 identity=28.2)	BLAST:hypothetical protein n=1 Tax=gamma proteobacterium SCGC AAA168-P09 RepID=UPI000369242E(db=UNIREF evalue=6.1e-41 bit_score=173.7 identity=49.1)		1
St17_oxy_54-gene_125	108220	108918	698	+	Phage_cluster_15291	232.4	1.8e-70	1	-	-	-	D				BLAST:S-layer domain protein n=1 Tax=Pelagibacter phage HTVC008M RepID=M1ICW9_9CAUD(db=UNIREF evalue=1.4e-59 bit_score=236.1 identity=66.1)		1
St17_oxy_54-gene_126	108933	109547	614	+	Phage_cluster_15291	74.5	4.4e-22	1	-	-	-	F					Unknown_function	1
St17_oxy_54-gene_127	109605	109829	224	+	-	-	-	-	-	-	-	F					Unknown_function	0
St17_oxy_54-gene_128	109883	110380	497	+	Phage_cluster_2873	43.3	2e-12	1	-	-	-	D				BLAST:Uncharacterized protein n=1 Tax=Pelagibacter phage HTVC008M RepID=M1IPD6_9CAUD(db=UNIREF evalue=3.6e-14 bit_score=84.7 identity=36.5)		1
St17_oxy_54-gene_129	110455	110616	161	+	-	-	-	-	-	-	-	F					Unknown_function	0
St17_oxy_54-gene_130	110603	111049	446	+	gi_460042575_ref_YP_007518005.1_	70.5	1e-16	1	-	-	-	F					Unknown_function	1
St17_oxy_54-gene_131	111051	111413	362	+	Phage_cluster_473	141.9	3.8e-43	1	-	-	-	D				BLAST:Uncharacterized protein n=1 Tax=Pelagibacter phage HTVC008M RepID=M1ICX5_9CAUD(db=UNIREF evalue=8.1e-32 bit_score=142.9 identity=52.9)		1
St17_oxy_54-gene_132	111413	112024	611	+	Phage_cluster_605	97.8	2.7e-29	1	-	-	-	D				BLAST:Uncharacterized protein n=1 Tax=Pelagibacter phage HTVC008M RepID=M1IPE1_9CAUD(db=UNIREF evalue=4.5e-43 bit_score=181.0 identity=47.3)		1
St17_oxy_54-gene_133	112014	112610	596	+	Phage_cluster_9441	114.6	2.1e-34	2	-	-	-	F					Unknown_function	1
St17_oxy_54-gene_134	112638	120509	7871	+	Phage_cluster_529	298.3	3.2e-90	1	-	-	-	C			BLAST:psrP; cell wall surface anchored protein(db=KEGG evalue=4.5e-47 bit_score=197.2 identity=16.1)	BLAST:LPXTG-motif cell wall anchor domain protein n=1 Tax=Lactobacillus oris PB013-T2-3 RepID=E3C8V9_9LACO(db=UNIREF evalue=1.1e-48 bit_score=203.4 identity=18.7)		1
St17_oxy_54-gene_135	120510	120683	173	+	Phage_cluster_690	54.3	4.1e-16	1	-	-	-	F					Unknown_function	1
St17_oxy_54-gene_136	120715	121122	407	+	Phage_cluster_7110	102.3	1e-30	2	-	-	-	F					Unknown_function	1
St17_oxy_54-gene_137	121043	121474	431	+	Phage_cluster_9059	114.8	1.2e-34	2	-	-	-	F					Unknown_function	1
St17_oxy_54-gene_138	121474	121962	488	+	Phage_cluster_3657	103.8	2.8e-31	1	DUF1353	66.6	5.3e-20	D				BLAST:hypothetical protein n=1 Tax=gamma proteobacterium SCGC AAA168-P09 RepID=UPI00010FB3C6(db=UNIREF evalue=6.8e-34 bit_score=150.2 identity=49.7)		1
St17_oxy_54-gene_139	121964	122131	167	+	-	-	-	-	-	-	-	F					Unknown_function	0
St17_oxy_54-gene_140	122135	122395	260	+	Phage_cluster_4621	62.5	2.2e-18	2	-	-	-	F					Unknown_function	1
St17_oxy_54-gene_141	122463	122624	161	+	Phage_cluster_5584	86.4	3.9e-26	2	-	-	-	F					Unknown_function	1
St17_oxy_54-gene_142	122629	123063	434	+	Phage_cluster_10990	90	5.9e-27	1	-	-	-	D				BLAST:hypothetical protein n=1 Tax=gamma proteobacterium SCGC AAA168-P09 RepID=UPI00014C37DB(db=UNIREF evalue=2.6e-24 bit_score=118.2 identity=41.9)		1
St17_oxy_54-gene_143	123098	124117	1019	+	Phage_cluster_97	398.5	1e-120	1	-	-	-	B		RBH:DNA primase n=1 Tax=Pelagibacter phage HTVC008M RepID=M1I7Z4_9CAUD(db=UNIREF)	BLAST:hypothetical protein(db=KEGG evalue=8.2e-10 bit_score=70.5 identity=38.7)	BLAST:DNA primase n=1 Tax=Pelagibacter phage HTVC008M RepID=M1I7Z4_9CAUD(db=UNIREF evalue=2.8e-90 bit_score=338.6 identity=48.5)		1
St17_oxy_54-gene_144	124089	124730	641	+	-	-	-	-	Methyltransf_23	49.3	2.4e-14	F					Unknown_function	0
St17_oxy_54-gene_145	124736	126541	1805	+	Phage_cluster_128	771	2.9e-233	1	Ribonuc_red_lgC	387.4	5.5e-117	A	RBH:ribonucleotide-diphosphate reductase subunit alpha (EC:1.17.4.1); K00525 ribonucleoside-diphosphate reductase alpha chain [EC:1.17.4.1](db=KEGG)	RBH:Ribonucleoside-diphosphate reductase n=37 Tax=Francisella RepID=A7NC12_FRATF(db=UNIREF)	BLAST:ribonucleotide-diphosphate reductase subunit alpha (EC:1.17.4.1); K00525 ribonucleoside-diphosphate reductase alpha chain [EC:1.17.4.1](db=KEGG evalue=2.7e-250 bit_score=870.2 identity=70.1)	BLAST:Ribonucleoside-diphosphate reductase n=37 Tax=Francisella RepID=A7NC12_FRATF(db=UNIREF evalue=4.5e-248 bit_score=863.6 identity=70.2)		1
St17_oxy_54-gene_146	126529	127803	1274	+	Phage_cluster_168	454.1	1.1e-137	1	Ribonuc_red_sm	115.6	1.1e-34	A	RBH:ribonucleotide reductase of class Ia (aerobic) subunit beta (EC:1.17.4.1)(db=KEGG)	RBH:Bifunctional glutaredoxin /ribonucleoside-diphosphate reductase beta subunit n=38 Tax=Francisella RepID=A7NC10_FRATF(db=UNIREF)	BLAST:ribonucleotide reductase of class Ia (aerobic) subunit beta (EC:1.17.4.1)(db=KEGG evalue=1.4e-168 bit_score=598.2 identity=68.3)	BLAST:Bifunctional glutaredoxin /ribonucleoside-diphosphate reductase beta subunit n=38 Tax=Francisella RepID=A7NC10_FRATF(db=UNIREF evalue=3.4e-165 bit_score=587.8 identity=66.8)		1
St17_oxy_54-gene_147	127788	127958	170	+	-	-	-	-	-	-	-	F					Unknown_function	0
St17_oxy_54-gene_148	128051	128416	365	+	Phage_cluster_777	157.7	5.4e-48	1	-	-	-	D				BLAST:Hypothetical-Protein n=1 Tax=Synechococcus phage S-PM2 RepID=Q5GQI5_BPSYP(db=UNIREF evalue=5.4e-44 bit_score=183.3 identity=76.9)		1
St17_oxy_54-gene_149	128403	128963	560	+	Phage_cluster_11516	76.4	1e-22	2	-	-	-	C			BLAST:hypothetical protein(db=KEGG evalue=1e-22 bit_score=112.5 identity=35.4)	BLAST:Uncharacterized protein n=2 Tax=Waddlia chondrophila RepID=D6YTS8_WADCW(db=UNIREF evalue=1.8e-22 bit_score=112.5 identity=35.4)		1
St17_oxy_54-gene_150	129022	129315	293	+	Phage_cluster_2269	94.6	1.4e-28	1	-	-	-	D				BLAST:Uncharacterized protein n=1 Tax=Pelagibacter phage HTVC008M RepID=M1IP38_9CAUD(db=UNIREF evalue=1.6e-14 bit_score=85.1 identity=39.8)		1
St17_oxy_54-gene_151	129315	129644	329	+	Phage_cluster_2539	110.6	1.1e-33	1	-	-	-	D				BLAST:Uncharacterized protein n=1 Tax=Pelagibacter phage HTVC008M RepID=M1ID90_9CAUD(db=UNIREF evalue=3.2e-11 bit_score=74.3 identity=43.4)		1
St17_oxy_54-gene_152	129622	130101	479	+	Phage_cluster_2869	171.1	5.6e-52	1	CsgF	100.2	5.1e-30	C			BLAST:hypothetical protein; K04338 curli production assembly/transport component CsgF(db=KEGG evalue=5.9e-11 bit_score=73.2 identity=31.8)	BLAST:Curli production assembly/transport component n=1 Tax=Pelagibacter phage HTVC008M RepID=M1HLM9_9CAUD(db=UNIREF evalue=3.1e-31 bit_score=141.4 identity=46.0)		1
St17_oxy_54-gene_153	130160	130834	674	+	Phage_cluster_636	308	1.9e-93	1	CsgG	192.4	2.6e-58	C			BLAST:curli production assembly/transport component CsgG; K06214 curli production assembly/transport component CsgG(db=KEGG evalue=3.7e-59 bit_score=233.8 identity=54.5)	BLAST:Uncharacterized protein n=2 Tax=Methylobacterium RepID=M7YGL7_9RHIZ(db=UNIREF evalue=2.9e-59 bit_score=235.0 identity=53.8)		1
St17_oxy_54-gene_154	130847	131551	704	+	Phage_cluster_2523	133.9	2.5e-40	2	-	-	-	C			BLAST:hypothetical protein(db=KEGG evalue=5.1e-11 bit_score=73.9 identity=27.5)	BLAST:Curlin-associated protein n=1 Tax=Pelagibacter phage HTVC008M RepID=M1IP43_9CAUD(db=UNIREF evalue=6.2e-28 bit_score=131.0 identity=36.3)		1
St17_oxy_54-gene_155	131571	132599	1028	+	Phage_cluster_2033	340.9	4.4e-103	1	-	-	-	C			BLAST:hypothetical protein(db=KEGG evalue=7.2e-14 bit_score=84.0 identity=39.2)	BLAST:Uncharacterized protein n=1 Tax=Pelagibacter phage HTVC008M RepID=M1ID94_9CAUD(db=UNIREF evalue=4e-68 bit_score=265.0 identity=47.9)		1
St17_oxy_54-gene_156	132556	133353	797	+	Phage_cluster_7013	82	1.8e-24	1	-	-	-	F					Unknown_function	1
St17_oxy_54-gene_157	133355	135211	1856	+	Phage_cluster_635	582.3	4.3e-176	1	CHASE2	153.9	3.1e-46	A	RBH:adenylate/guanylate cyclase (EC:4.6.1.1); K01768 adenylate cyclase [EC:4.6.1.1](db=KEGG)	RBH:Adenylate/guanylyl cyclase n=1 Tax=Pelagibacter phage HTVC008M RepID=M1HLN3_9CAUD(db=UNIREF)	BLAST:adenylate/guanylate cyclase (EC:4.6.1.1); K01768 adenylate cyclase [EC:4.6.1.1](db=KEGG evalue=1.2e-96 bit_score=359.8 identity=33.5)	BLAST:Adenylate/guanylyl cyclase n=1 Tax=Pelagibacter phage HTVC008M RepID=M1HLN3_9CAUD(db=UNIREF evalue=3.3e-169 bit_score=601.7 identity=50.9)		1
St17_oxy_54-gene_158	135302	135529	227	+	-	-	-	-	-	-	-	F					Unknown_function	0
St17_oxy_54-gene_159	135577	136044	467	+	-	-	-	-	-	-	-	F					Unknown_function	0
St17_oxy_54-gene_160	136053	136313	260	+	-	-	-	-	-	-	-	F					Unknown_function	0
St17_oxy_54-gene_161	136360	136581	221	+	-	-	-	-	-	-	-	F					Unknown_function	0
St17_oxy_54-gene_162	136614	136982	368	+	gi_460042607_ref_YP_007518037.1_	61.6	1e-13	1	-	-	-	D				BLAST:Uncharacterized protein n=1 Tax=Pelagibacter phage HTVC008M RepID=M1IPG7_9CAUD(db=UNIREF evalue=5.2e-10 bit_score=70.5 identity=36.4)		1
St17_oxy_54-gene_163	136979	137182	203	+	Phage_cluster_13220	62.4	1.4e-18	1	Ribosomal_S21	52.7	1.1e-15	C			BLAST:rpsU; 30S ribosomal protein S21; K02970 small subunit ribosomal protein S21(db=KEGG evalue=3.4e-08 bit_score=62.8 identity=41.8)	BLAST:30S ribosomal protein S21 n=4 Tax=Rhodospirillaceae RepID=RS21_RHOCS(db=UNIREF evalue=5.9e-08 bit_score=62.8 identity=43.3)		1
St17_oxy_54-gene_164	137166	137768	602	+	Phage_cluster_8333	159	4.6e-48	2	-	-	-	F					Unknown_function	1
St17_oxy_54-gene_165	137770	138156	386	+	-	-	-	-	-	-	-	F					Unknown_function	0
St17_oxy_54-gene_166	138156	139001	845	+	Phage_cluster_433	320.9	3.2e-97	1	RNaseH_C	76	1.1e-22	D				BLAST:hypothetical protein n=1 Tax=gamma proteobacterium SCGC AAA168-P09 RepID=UPI00035E6C4A(db=UNIREF evalue=5.3e-74 bit_score=284.3 identity=50.7)		1
St17_oxy_54-gene_167	139003	139482	479	+	Phage_cluster_386	173.6	1e-52	1	-	-	-	D				BLAST:Uncharacterized protein n=1 Tax=Pelagibacter phage HTVC008M RepID=M1IDP4_9CAUD(db=UNIREF evalue=4.3e-33 bit_score=147.5 identity=51.7)		1
St17_oxy_54-gene_168	139539	140057	518	+	Phage_cluster_195	185.8	1.9e-56	1	Hydrolase_2	101.5	1.8e-30	C			BLAST:cell wall hydrolase SleB(db=KEGG evalue=8.9e-29 bit_score=132.5 identity=42.6)	BLAST:Cell wall hydrolase SleB n=1 Tax=Allochromatium vinosum (strain ATCC 17899 / DSM 180 / NBRC 103801 / D) RepID=D3RVU4_ALLVD(db=UNIREF evalue=1.6e-28 bit_score=132.5 identity=42.6)		1
St17_oxy_54-gene_169	140060	140296	236	+	-	-	-	-	-	-	-	F					Unknown_function	0
St17_oxy_54-gene_170	140293	140853	560	+	Phage_cluster_56	210.8	1.5e-63	1	-	-	-	C			BLAST:hypothetical protein(db=KEGG evalue=3.3e-29 bit_score=134.0 identity=36.9)	BLAST:Uncharacterized protein n=1 Tax=Pelagibacter phage HTVC008M RepID=M1HM36_9CAUD(db=UNIREF evalue=2.7e-42 bit_score=178.3 identity=45.2)		1
St17_oxy_54-gene_171	140864	141040	176	+	-	-	-	-	-	-	-	F					Unknown_function	0
St17_oxy_54-gene_172	141027	141353	326	+	Phage_cluster_13344	68	3.7e-20	1	-	-	-	D				BLAST:Uncharacterized protein n=1 Tax=Pelagibacter phage HTVC008M RepID=M1ID27_9CAUD(db=UNIREF evalue=2.3e-09 bit_score=68.2 identity=37.3)		1
St17_oxy_54-gene_173	141512	142228	716	+	Phage_cluster_40	260	1.9e-78	1	PhoH	177.1	1.3e-53	B		RBH:PhoH n=1 Tax=Synechococcus phage S-RSM4 RepID=C7BUX2_9CAUD(db=UNIREF)	BLAST:phosphate starvation-inducible protein PhoH(db=KEGG evalue=1e-22 bit_score=112.8 identity=35.5)	BLAST:PhoH n=1 Tax=Synechococcus phage S-RSM4 RepID=C7BUX2_9CAUD(db=UNIREF evalue=3.2e-80 bit_score=304.7 identity=60.3)		1
St17_oxy_54-gene_174	142347	142787	440	+	Phage_cluster_64	143.2	6.1e-43	1	-	-	-	C			BLAST:glycoside hydrolase family 24 protein(db=KEGG evalue=1.6e-10 bit_score=71.6 identity=30.8)	BLAST:Lysozyme n=1 Tax=uncultured phage MedDCM-OCT-S05-C113 RepID=D6PF92_9VIRU(db=UNIREF evalue=7.3e-35 bit_score=153.3 identity=50.0)		1
St17_oxy_54-gene_175	142792	143517	725	+	Phage_cluster_175	249.7	1.1e-75	1	-	-	-	C			BLAST:hypothetical protein(db=KEGG evalue=2e-31 bit_score=141.7 identity=39.7)	BLAST:Exonuclease n=1 Tax=Pelagibacter phage HTVC008M RepID=M1I833_9CAUD(db=UNIREF evalue=9.1e-59 bit_score=233.4 identity=55.2)		1
St17_oxy_54-gene_176	143535	143813	278	+	-	-	-	-	-	-	-	F					Unknown_function	0
St17_oxy_54-gene_177	143942	144067	125	+	-	-	-	-	-	-	-	F					Unknown_function	0
St17_oxy_54-gene_178	144386	144604	218	+	Phage_cluster_294	81.6	1.4e-24	1	-	-	-	D				BLAST:Putative late promoter transcription factor n=1 Tax=Pelagibacter phage HTVC008M RepID=M1IDR0_9CAUD(db=UNIREF evalue=3e-13 bit_score=80.5 identity=57.4)		1

## Sheet: glnK
MetaGeneAnnotator ORF prediction					VirSorter							Functional Annotation						viral in VirSorter or in functional annotation (in blue)	note
Contig gene name	gene start	gene stop	gene length	strand	hit in Virome db	score	E-value	Gene category	Pfam domain	score	E-value	rank	RBH:KEGG	RBH:UNIREF	BLAST:KEGG	BLAST:UNIREF	MISC
St07_scmB_167-gene_1	1	986	985	-	Phage_cluster_486	76.9	5.2e-23	2	-	-	-	D				BLAST:Putative uncharacterized protein n=1 Tax=Alistipes indistinctus YIT 12060 RepID=G5H812_9BACT(db=UNIREF evalue=1.5e-11 bit_score=77.0 identity=25.7)		1
St07_scmB_167-gene_2	1091	2047	956	-	Phage_cluster_486	65	1.9e-19	2	-	-	-	F					Unknown_function	1
St07_scmB_167-gene_3	2044	3270	1226	-	Phage_cluster_7912	47.4	4.5e-14	2	-	-	-	F					Unknown_function	1
St07_scmB_167-gene_4	3270	3761	491	-	Phage_cluster_7763	121.9	1.1e-36	2	-	-	-	F					Unknown_function	1
St07_scmB_167-gene_5	3761	4243	482	-	-	-	-	-	-	-	-	F					Unknown_function	0
St07_scmB_167-gene_6	4246	4911	665	-	-	-	-	-	-	-	-	F					Unknown_function	0
St07_scmB_167-gene_7	4911	5192	281	-	-	-	-	-	-	-	-	F					Unknown_function	0
St07_scmB_167-gene_8	5194	6072	878	-	Phage_cluster_1492	45.9	1.9e-13	2	-	-	-	D				BLAST:Gp113 n=25 Tax=Myoviridae RepID=Q853G8_BPMBZ(db=UNIREF evalue=1.6e-17 bit_score=96.7 identity=30.5)		1
St07_scmB_167-gene_9	6072	6311	239	-	-	-	-	-	-	-	-	F					Unknown_function	0
St07_scmB_167-gene_10	6482	6985	503	-	-	-	-	-	-	-	-	F					Unknown_function	0
St07_scmB_167-gene_11	6989	7141	152	-	-	-	-	-	-	-	-	F					Unknown_function	0
St07_scmB_167-gene_12	7158	7490	332	-	-	-	-	-	-	-	-	F					Unknown_function	0
St07_scmB_167-gene_13	7736	7951	215	-	-	-	-	-	-	-	-	F					Unknown_function	0
St07_scmB_167-gene_14	8079	8876	797	-	-	-	-	-	-	-	-	F					Unknown_function	0
St07_scmB_167-gene_15	8876	9088	212	-	-	-	-	-	-	-	-	F					Unknown_function	0
St07_scmB_167-gene_16	9124	9267	143	+	-	-	-	-	-	-	-	F					Unknown_function	0
St07_scmB_167-gene_17	9296	10633	1337	-	Phage_cluster_990	525	4.7e-159	0	Terminase_6	53.1	1.1e-15	A	RBH:hypothetical protein(db=KEGG)	RBH:Uncharacterized protein n=1 Tax=Chitinophaga pinensis (strain ATCC 43595 / DSM 2588 / NCIB 11800 / UQM 2034) RepID=C7PCJ2_CHIPD(db=UNIREF)	BLAST:hypothetical protein(db=KEGG evalue=3.3e-128 bit_score=464.2 identity=52.3)	BLAST:Uncharacterized protein n=1 Tax=Chitinophaga pinensis (strain ATCC 43595 / DSM 2588 / NCIB 11800 / UQM 2034) RepID=C7PCJ2_CHIPD(db=UNIREF evalue=5.9e-128 bit_score=464.2 identity=52.3)		1	blastp_vs_nr: phage portal protein [Chitinophaga parva] score:450 E-value: 6e-153 identity: 52%
St07_scmB_167-gene_18	10623	11033	410	-	-	-	-	-	-	-	-	F					Unknown_function	0
St07_scmB_167-gene_19	11035	11241	206	-	-	-	-	-	-	-	-	F					Unknown_function	0
St07_scmB_167-gene_20	11220	11450	230	-	-	-	-	-	-	-	-	F					Unknown_function	0
St07_scmB_167-gene_21	11475	11759	284	-	-	-	-	-	-	-	-	F					Unknown_function	0
St07_scmB_167-gene_22	11772	12734	962	-	-	-	-	-	DUF1597	229.8	2.3e-69	A	RBH:hypothetical protein(db=KEGG)	RBH:Uncharacterized protein n=1 Tax=Dokdonia donghaensis MED134 RepID=A2TW46_9FLAO(db=UNIREF)	BLAST:hypothetical protein(db=KEGG evalue=3e-99 bit_score=367.5 identity=56.6)	BLAST:Uncharacterized protein n=1 Tax=Dokdonia donghaensis MED134 RepID=A2TW46_9FLAO(db=UNIREF evalue=3.7e-100 bit_score=371.3 identity=55.9)		0	porin-like
St07_scmB_167-gene_23	12778	14007	1229	-	-	-	-	-	Ammonium_transp	385.7	9.3e-117	C			BLAST:ammonium transporter(db=KEGG evalue=2.5e-178 bit_score=630.6 identity=74.7)	BLAST:ammonium transporter n=1 Tax=Eudoraea adriatica RepID=UPI00035DEEAA(db=UNIREF evalue=4.1e-184 bit_score=650.6 identity=75.8)		0
St07_scmB_167-gene_24	14015	14353	338	-	-	-	-	-	P-II	104.8	1.5e-31	C			BLAST:nitrogen regulatory protein p-ii; K04751 nitrogen regulatory protein P-II 1(db=KEGG evalue=1.8e-38 bit_score=164.1 identity=69.6)	BLAST:Nitrogen regulatory protein P-II n=1 Tax=Flavobacteria bacterium MS024-3C RepID=C0BMJ9_9BACT(db=UNIREF evalue=1.9e-38 bit_score=164.9 identity=72.3)		0
St07_scmB_167-gene_25	14392	14670	278	-	Phage_cluster_8749	43.3	1.8e-12	2	-	-	-	F					Unknown_function	1
St07_scmB_167-gene_26	14670	15689	1019	-	Phage_cluster_451	287.4	9.8e-87	1	N6_N4_Mtase	78.6	2.6e-23	C			BLAST:DNA methylase N-4/N-6 domain-containing protein(db=KEGG evalue=5.4e-70 bit_score=270.4 identity=42.3)	BLAST:DNA methylase N-4/N-6 domain protein n=1 Tax=Desulfotomaculum reducens (strain MI-1) RepID=A4J3S4_DESRM(db=UNIREF evalue=9.5e-70 bit_score=270.4 identity=42.3)		1
St07_scmB_167-gene_27	15693	17060	1367	-	Phage_cluster_451	327.2	8.6e-99	1	-	-	-	A	RBH:DEAD-like helicase(db=KEGG)		BLAST:DEAD-like helicase(db=KEGG evalue=4.8e-82 bit_score=310.8 identity=38.7)	BLAST:Helicase C-terminal domain protein n=6 Tax=Firmicutes RepID=E4LNG3_9CLOT(db=UNIREF evalue=3.2e-89 bit_score=335.5 identity=42.5)		1
St07_scmB_167-gene_28	17057	17260	203	-	Phage_cluster_1286	85	1e-25	1	HTH_39	71.8	1.3e-21	D				BLAST:Uncharacterized protein n=1 Tax=Clostridium sp. CAG:343 RepID=R6N3Z3_9CLOT(db=UNIREF evalue=1.2e-08 bit_score=65.1 identity=43.9)		1
St07_scmB_167-gene_29	17313	17669	356	-	-	-	-	-	-	-	-	F					Unknown_function	0
St07_scmB_167-gene_30	17680	18660	980	-	Phage_cluster_527	243.5	1.8e-73	1	-	-	-	F					Unknown_function	1
St07_scmB_167-gene_31	18661	19299	638	-	Phage_cluster_2689	140.9	2.3e-42	1	-	-	-	D				BLAST:Uncharacterized protein n=2 Tax=Podoviridae RepID=R9ZWD4_9CAUD(db=UNIREF evalue=1.2e-22 bit_score=113.2 identity=35.5)		1
St07_scmB_167-gene_32	19286	19561	275	-	-	-	-	-	-	-	-	F					Unknown_function	0
St07_scmB_167-gene_33	19543	20004	461	-	Phage_cluster_3540	51.4	4.2e-15	1	Bac_DnaA_C	60.2	6.9e-18	F					Unknown_function	1
St07_scmB_167-gene_34	20010	20210	200	-	-	-	-	-	-	-	-	F					Unknown_function	0
St07_scmB_167-gene_35	20207	20437	230	-	-	-	-	-	-	-	-	F					Unknown_function	0
St07_scmB_167-gene_36	20448	20888	440	-	-	-	-	-	-	-	-	F					Unknown_function	0
St07_scmB_167-gene_37	20901	21125	224	-	-	-	-	-	-	-	-	F					Unknown_function	0
St07_scmB_167-gene_38	21219	21557	338	-	Phage_cluster_13428	59	2.4e-17	1	RusA	55.6	3.4e-16	C			BLAST:hypothetical protein(db=KEGG evalue=1.7e-20 bit_score=104.4 identity=44.4)	BLAST:Uncharacterized protein n=1 Tax=Bacteroides plebeius CAG:211 RepID=R5W605_9BACE(db=UNIREF evalue=6e-21 bit_score=106.7 identity=43.2)		1
St07_scmB_167-gene_39	21550	21987	437	-	-	-	-	-	-	-	-	F					Unknown_function	0
St07_scmB_167-gene_40	21990	22286	296	-	Phage_cluster_3633	97.3	1.6e-29	2	-	-	-	C			BLAST:hypothetical protein(db=KEGG evalue=9.6e-12 bit_score=75.1 identity=37.4)	BLAST:hypothetical protein n=1 Tax=Stenotrophomonas maltophilia RepID=UPI000380B2AE(db=UNIREF evalue=4.7e-14 bit_score=83.6 identity=41.7)		1
St07_scmB_167-gene_41	22292	22522	230	-	-	-	-	-	-	-	-	F					Unknown_function	0
St07_scmB_167-gene_42	22522	22956	434	-	Phage_cluster_279	145.3	9.9e-44	1	-	-	-	D				BLAST:hypothetical protein n=1 Tax=Verrucomicrobia bacterium SCGC AAA164-M04 RepID=UPI000363D79D(db=UNIREF evalue=1.6e-18 bit_score=99.0 identity=41.0)		1
St07_scmB_167-gene_43	22941	23180	239	-	-	-	-	-	-	-	-	F					Unknown_function	0
St07_scmB_167-gene_44	23195	23536	341	-	-	-	-	-	-	-	-	F					Unknown_function	0
St07_scmB_167-gene_45	23594	24028	434	-	-	-	-	-	-	-	-	F					Unknown_function	0
St07_scmB_167-gene_46	23991	24185	194	-	-	-	-	-	-	-	-	F					Unknown_function	0
St07_scmB_167-gene_47	24273	24506	233	-	-	-	-	-	-	-	-	F					Unknown_function	0
St07_scmB_167-gene_48	24524	24766	242	-	-	-	-	-	-	-	-	F					Unknown_function	0
St07_scmB_167-gene_49	24794	25057	263	-	-	-	-	-	-	-	-	C			BLAST:hypothetical protein(db=KEGG evalue=1.2e-10 bit_score=71.2 identity=46.2)	BLAST:Uncharacterized protein n=1 Tax=Sulfurovum sp. (strain NBC37-1) RepID=A6QCZ7_SULNB(db=UNIREF evalue=2.2e-10 bit_score=71.2 identity=46.2)		0
St07_scmB_167-gene_50	25228	25434	206	-	-	-	-	-	-	-	-	F					Unknown_function	0
St07_scmB_167-gene_51	25724	25996	272	-	-	-	-	-	-	-	-	F					Unknown_function	0
St07_scmB_167-gene_52	26121	26537	416	-	-	-	-	-	-	-	-	F					Unknown_function	0
St07_scmB_167-gene_53	26537	26719	182	-	-	-	-	-	-	-	-	F					Unknown_function	0
St07_scmB_167-gene_54	26726	28276	1550	-	-	-	-	-	-	-	-	F					Unknown_function	0
St07_scmB_167-gene_55	28280	28783	503	-	Phage_cluster_135	89.9	6.6e-27	1	-	-	-	F					Unknown_function	1
St07_scmB_167-gene_56	28789	30438	1649	-	Phage_cluster_4064	185.6	5.6e-56	2	Phage_portal	65.8	1.4e-19	D				BLAST:Phage portal protein n=1 Tax=Campylobacter sp. FOBRC14 RepID=J4V941_9PROT(db=UNIREF evalue=3.3e-11 bit_score=76.6 identity=25.9)		1
St07_scmB_167-gene_57	30416	30592	176	-	-	-	-	-	-	-	-	F					Unknown_function	0
St07_scmB_167-gene_58	30696	31265	569	-	Phage_cluster_101	53	1.5e-15	1	-	-	-	F					Unknown_function	1
St07_scmB_167-gene_59	31320	32333	1013	-	Phage_cluster_6064	110.4	4.6e-33	2	-	-	-	F					Unknown_function	1
St07_scmB_167-gene_60	32345	33403	1058	-	Phage_cluster_52	189.3	6.4e-57	1	CLP_protease	107.1	4.4e-32	C			BLAST:atp-dependent clp protease proteolytic subunit(db=KEGG evalue=7.1e-33 bit_score=147.1 identity=33.1)	BLAST:ATP-dependent Clp protease proteolytic subunit n=2 Tax=Actinobacillus RepID=K0GAK6_ACTSU(db=UNIREF evalue=1.3e-32 bit_score=147.1 identity=33.1)		1
St07_scmB_167-gene_61	33538	33765	227	-	-	-	-	-	-	-	-	F					Unknown_function	0
St07_scmB_167-gene_62	33768	33938	170	-	-	-	-	-	-	-	-	F					Unknown_function	0
St07_scmB_167-gene_63	34024	34293	269	-	-	-	-	-	-	-	-	F					Unknown_function	0
St07_scmB_167-gene_64	34257	34496	239	-	-	-	-	-	-	-	-	F					Unknown_function	0
St07_scmB_167-gene_65	34490	34720	230	-	-	-	-	-	-	-	-	F					Unknown_function	0
St07_scmB_167-gene_66	34739	35107	368	-	-	-	-	-	-	-	-	C			BLAST:hypothetical protein(db=KEGG evalue=2.1e-08 bit_score=64.3 identity=36.0)	BLAST:Uncharacterized protein n=1 Tax=Bergeyella zoohelcum CCUG 30536 RepID=K1MES6_9FLAO(db=UNIREF evalue=1.3e-08 bit_score=65.9 identity=47.2)		0
St14_oxy_4266E-gene_1	96	1076	980	+	Phage_cluster_527	243.8	1.4e-73	1	-	-	-	F					Unknown_function	1
St14_oxy_4266E-gene_2	1087	1443	356	+	-	-	-	-	-	-	-	F					Unknown_function	0
St14_oxy_4266E-gene_3	1496	1699	203	+	Phage_cluster_1286	85	1e-25	1	HTH_39	71.8	1.3e-21	D				BLAST:Uncharacterized protein n=1 Tax=Clostridium sp. CAG:343 RepID=R6N3Z3_9CLOT(db=UNIREF evalue=1.2e-08 bit_score=65.1 identity=43.9)		1
St14_oxy_4266E-gene_4	1703	3883	2180	+	Phage_cluster_451	815.3	2.3e-246	1	N6_N4_Mtase	58.3	4.2e-17	A	RBH:DNA methylase N-4/N-6 domain-containing protein(db=KEGG)	RBH:DNA (Cytosine-5-)-methyltransferase n=1 Tax=Prevotella bergensis DSM 17361 RepID=D1Q074_9BACT(db=UNIREF)	BLAST:DNA methylase N-4/N-6 domain-containing protein(db=KEGG evalue=9.1e-176 bit_score=622.9 identity=44.3)	BLAST:DNA (Cytosine-5-)-methyltransferase n=1 Tax=Prevotella bergensis DSM 17361 RepID=D1Q074_9BACT(db=UNIREF evalue=3.3e-221 bit_score=774.6 identity=53.8)		1
St14_oxy_4266E-gene_5	3883	4161	278	+	Phage_cluster_8749	40.6	1.3e-11	2	-	-	-	F					Unknown_function	1
St14_oxy_4266E-gene_6	4201	4539	338	+	-	-	-	-	P-II	104.8	1.5e-31	C			BLAST:P-II family protein(db=KEGG evalue=3.1e-38 bit_score=163.3 identity=71.4)	BLAST:P-II family protein n=1 Tax=Maribacter sp. (strain HTCC2170 / KCCM 42371) RepID=A4AVL5_MARSH(db=UNIREF evalue=5.4e-38 bit_score=163.3 identity=71.4)		0
St14_oxy_4266E-gene_7	4553	5776	1223	+	-	-	-	-	Ammonium_transp	382.9	6.6e-116	A	RBH:amtB; ammonia channel; K03320 ammonium transporter, Amt family(db=KEGG)	RBH:ammonium transporter n=1 Tax=Eudoraea adriatica RepID=UPI00035DEEAA(db=UNIREF)	BLAST:amtB; ammonia channel; K03320 ammonium transporter, Amt family(db=KEGG evalue=3.2e-178 bit_score=630.2 identity=76.4)	BLAST:ammonium transporter n=1 Tax=Eudoraea adriatica RepID=UPI00035DEEAA(db=UNIREF evalue=1.8e-184 bit_score=651.7 identity=75.8)		0
St14_oxy_4266E-gene_8	5820	7040	1220	+	-	-	-	-	DUF1597	226.3	2.8e-68	C			BLAST:hypothetical protein(db=KEGG evalue=3.6e-97 bit_score=360.9 identity=60.4)	BLAST:Uncharacterized protein n=1 Tax=Krokinobacter sp. (strain 4H-3-7-5) RepID=F4AX79_KROS4(db=UNIREF evalue=6.4e-97 bit_score=360.9 identity=60.4)		0	porin-like
St14_oxy_4266E-gene_9	7072	7293	221	+	-	-	-	-	-	-	-	F					Unknown_function	0
St14_oxy_4266E-gene_10	7332	7682	350	+	Phage_cluster_1643	86.5	4.3e-26	2	-	-	-	D				BLAST:Uncharacterized protein n=1 Tax=Joostella marina DSM 19592 RepID=I3C2D4_9FLAO(db=UNIREF evalue=3.3e-14 bit_score=84.3 identity=45.2)		1
St14_oxy_4266E-gene_11	7630	9087	1457	+	Phage_cluster_7	312.2	3.2e-94	0	Terminase_6	85.6	1.5e-25	B		RBH:hypothetical protein n=1 Tax=Riemerella columbina RepID=UPI000379BB2D(db=UNIREF)	BLAST:phage terminase-like protein(db=KEGG evalue=1.7e-72 bit_score=279.3 identity=38.2)	BLAST:hypothetical protein n=1 Tax=Riemerella columbina RepID=UPI000379BB2D(db=UNIREF evalue=9.6e-92 bit_score=344.0 identity=41.2)		1	blastp_vs_nr: terminase large subunit [uncultured Mediterranean phage uvMED] score: 456 456 E-value: 8e-154 identity: 49%
St14_oxy_4266E-gene_12	9331	9543	212	+	-	-	-	-	-	-	-	F					Unknown_function	0
St14_oxy_4266E-gene_13	9543	10340	797	+	-	-	-	-	-	-	-	F					Unknown_function	0
St14_oxy_4266E-gene_14	10468	10683	215	+	-	-	-	-	-	-	-	F					Unknown_function	0
St14_oxy_4266E-gene_15	10812	11030	218	+	-	-	-	-	-	-	-	F					Unknown_function	0
St14_oxy_4266E-gene_16	11038	11748	710	+	-	-	-	-	-	-	-	D				BLAST:hypothetical protein n=1 Tax=Nanoarchaeota archaeon SCGC AAA011-L22 RepID=UPI00035EC58D(db=UNIREF evalue=5.5e-24 bit_score=117.9 identity=29.9)		0
St14_oxy_4266E-gene_17	11765	11917	152	+	-	-	-	-	-	-	-	F					Unknown_function	0
St14_oxy_4266E-gene_18	11920	12423	503	+	-	-	-	-	-	-	-	F					Unknown_function	0
St14_oxy_4266E-gene_19	12595	12834	239	+	-	-	-	-	-	-	-	F					Unknown_function	0
St18_uomzD_1285-gene_1	1	2245	2244	-	Phage_cluster_1302	111.6	1.7e-33	1	-	-	-	C			BLAST:serine threonine rich antigen(db=KEGG evalue=2.8e-26 bit_score=126.3 identity=21.3)	BLAST:Uncharacterized protein n=1 Tax=Pelagibacter phage HTVC008M RepID=M1HLS3_9CAUD(db=UNIREF evalue=9.4e-54 bit_score=218.4 identity=31.5)		1
St18_uomzD_1285-gene_2	2286	2546	260	-	-	-	-	-	-	-	-	F					Unknown_function	0
St18_uomzD_1285-gene_3	2684	2902	218	-	Phage_cluster_4909	68.9	2e-20	2	-	-	-	F					Unknown_function	1
St18_uomzD_1285-gene_4	3134	3727	593	-	Phage_cluster_2905	135.7	7.7e-41	1	-	-	-	F					Unknown_function	1
St18_uomzD_1285-gene_5	3820	4176	356	-	-	-	-	-	-	-	-	F					Unknown_function	0
St18_uomzD_1285-gene_6	4448	5650	1202	-	-	-	-	-	Ammonium_transp	342.8	9.8e-104	A	RBH:ammonium transporter; K03320 ammonium transporter, Amt family(db=KEGG)	RBH:Ammonium transporter n=2 Tax=sulfur-oxidizing symbionts RepID=G2FH81_9GAMM(db=UNIREF)	BLAST:ammonium transporter; K03320 ammonium transporter, Amt family(db=KEGG evalue=7.1e-146 bit_score=522.7 identity=64.8)	BLAST:Ammonium transporter n=2 Tax=sulfur-oxidizing symbionts RepID=G2FH81_9GAMM(db=UNIREF evalue=4.3e-146 bit_score=524.2 identity=64.4)		0
St18_uomzD_1285-gene_7	5650	5988	338	-	-	-	-	-	P-II	125.8	4.3e-38	C			BLAST:glnK; nitrogen regulatory protein P-II 2(db=KEGG evalue=4e-38 bit_score=162.9 identity=67.9)	BLAST:Nitrogen regulatory protein PII n=1 Tax=gamma proteobacterium HIMB55 RepID=H3NST6_9GAMM(db=UNIREF evalue=9.2e-38 bit_score=162.5 identity=67.0)		0
St18_uomzD_1285-gene_8	6165	6521	356	+	-	-	-	-	-	-	-	F					Unknown_function	0
St18_uomzD_1285-gene_9	6597	7358	761	-	-	-	-	-	-	-	-	F					Unknown_function	0
St18_uomzD_1285-gene_10	7469	8644	1175	-	Phage_cluster_36	374.9	2.8e-113	0	Gp23	150.4	3.3e-45	B		RBH:Precursor of major head subunit n=1 Tax=Cronobacter phage vB_CsaM_GAP32 RepID=K4F9L0_9CAUD(db=UNIREF)		BLAST:Precursor of major head subunit n=1 Tax=Cronobacter phage vB_CsaM_GAP32 RepID=K4F9L0_9CAUD(db=UNIREF evalue=1.9e-138 bit_score=498.8 identity=64.1)		1
St18_uomzD_1285-gene_11	8673	9764	1091	-	Phage_cluster_2544	368.7	1.4e-111	1	-	-	-	C			BLAST:conserved Plasmodium protein(db=KEGG evalue=5.3e-15 bit_score=87.8 identity=25.1)	BLAST:Uncharacterized protein n=1 Tax=Cronobacter phage vB_CsaM_GAP32 RepID=K4FB44_9CAUD(db=UNIREF evalue=1.2e-51 bit_score=210.3 identity=30.6)		1
St18_uomzD_1285-gene_12	9774	10409	635	-	Phage_cluster_46	211.6	3.9e-64	1	Peptidase_U9	97.4	3.7e-29	C			BLAST:hypothetical protein(db=KEGG evalue=3.1e-15 bit_score=87.8 identity=35.0)	BLAST:Prohead core scaffolding protein and protease n=1 Tax=Escherichia phage PBECO 4 RepID=L7TQE4_9VIRU(db=UNIREF evalue=5.4e-47 bit_score=194.1 identity=48.3)		1
St18_uomzD_1285-gene_13	10434	11315	881	-	Phage_cluster_5641	120.7	3.9e-36	2	-	-	-	C			BLAST:microtubule-associated protein futsch-like(db=KEGG evalue=4.9e-19 bit_score=100.9 identity=31.9)	BLAST:Uncharacterized protein n=5 Tax=Oreochromis niloticus RepID=I3JYB6_ORENI(db=UNIREF evalue=6.4e-22 bit_score=111.3 identity=31.9)		1
St18_uomzD_1285-gene_14	11414	11641	227	-	Phage_cluster_13057	73	6e-22	2	-	-	-	F					Unknown_function	1
St18_uomzD_1285-gene_15	11681	12475	794	+	-	-	-	-	-	-	-	F					Unknown_function	0
St18_uomzD_1285-gene_16	12472	13323	851	-	-	-	-	-	TauD	92.6	1.7e-27	C			BLAST:alpha-ketoglutarate-dependent taurine dioxygenase (EC:1.14.11.17); K03119 taurine dioxygenase [EC:1.14.11.17](db=KEGG evalue=5e-13 bit_score=80.9 identity=28.5)	BLAST:hypothetical protein n=1 Tax=alpha proteobacterium SCGC AAA015-N04 RepID=UPI000375C4B4(db=UNIREF evalue=8.9e-13 bit_score=80.9 identity=29.4)		0
St18_uomzD_1285-gene_17	13355	15061	1706	-	Phage_cluster_67	346.4	1.2e-104	0	Peptidase_S80	163.5	3.1e-49	B		RBH:Portal vertex protein of head n=1 Tax=Cronobacter phage vB_CsaM_GAP32 RepID=K4F9K9_9CAUD(db=UNIREF)		BLAST:Portal vertex protein of head n=1 Tax=Cronobacter phage vB_CsaM_GAP32 RepID=K4F9K9_9CAUD(db=UNIREF evalue=5.7e-136 bit_score=491.1 identity=44.5)		1
St18_uomzD_1285-gene_18	15169	15489	320	-	-	-	-	-	-	-	-	F					Unknown_function	0
