# Supplementary material for: Potential virus-mediated nitrogen cycling in oxygen-depleted oceanic waters
Source: ISME J. 2020 Nov 16;15(4):981–98. doi: 10.1038/s41396-020-00825-6 (PMC8115048; doi:10.1038/s41396-020-00825-6)
Supplement: Supplementary file 4 — Table S3 [file 41396_2020_825_MOESM4_ESM.xlsx]

## Sheet: Table S3
Table S3: Gene sharing network clustering (vConTACT) of the N-AMG-containing viral contigs.
contig_id	index	proteins	pos_cluster	pos_clusters	origin	order	family	genus	note	host_taxonomy
Escherichia phage PBECO 4	636	551	1	1;119	RefSeq-85					Gammaproteobacteria, Enterobacteria
Enterobacteria phage vB_KleM-RaK2	527	534	1	1;119	RefSeq-85					Gammaproteobacteria, Enterobacteria
Escherichia phage 121Q	585	611	1	1;119	RefSeq-85					Gammaproteobacteria, Enterobacteria
Enterobacteria phage phi92	519	252	1	1;12;14;31;40;73	RefSeq-85					Gammaproteobacteria, Enterobacteria
Pelagibacter phage HTVC008M	1455	198	1	1;120	RefSeq-85					Alphaproteobacteria, Pelagibacterales
St17_oxy_54	2336	179	1	1;120					amoC_bac
Aeromonas phage phiAS5	60	343	1	1;14	RefSeq-85					Gammaproteobacteria, Aeromonadales
Aeromonas phage PX29	57	330	1	1;14	RefSeq-85					Gammaproteobacteria, Aeromonadales
Enterobacteria phage RB43	485	292	1	1;14	RefSeq-85					Gammaproteobacteria, Enterobacteria
Aeromonas virus Aeh1	67	352	1	1;14	RefSeq-85	Caudovirales	Myoviridae			Gammaproteobacteria, Aeromonadales
Enterobacteria phage RB16	481	270	1	1;14	RefSeq-85					Gammaproteobacteria, Enterobacteria
Citrobacter phage IME-CF2	319	263	1	1;14	RefSeq-85					Gammaproteobacteria, Enterobacteria
Citrobacter phage Margaery	320	280	1	1;14	RefSeq-85					Gammaproteobacteria, Enterobacteria
Citrobacter phage Miller	323	277	1	1;14	RefSeq-85					Gammaproteobacteria, Enterobacteria
Citrobacter phage vB_CfrM_CfP1	331	273	1	1;14	RefSeq-85					Gammaproteobacteria, Enterobacteria
Cronobacter phage vB_CsaM_GAP161	393	275	1	1;14	RefSeq-85					Gammaproteobacteria, Enterobacteria
Enterobacter phage PG7	436	294	1	1;14	RefSeq-85	Caudovirales	Myoviridae	Cc31virus		Gammaproteobacteria, Enterobacteria
Enterobacteria phage GEC-3S	452	277	1	1;14	RefSeq-85					Gammaproteobacteria, Enterobacteria
Enterobacteria phage RB49	486	279	1	1;14	RefSeq-85	Caudovirales	Myoviridae	Rb49virus		Gammaproteobacteria, Enterobacteria
Escherichia phage JSE	621	277	1	1;14	RefSeq-85	Caudovirales	Myoviridae	Rb49virus		Gammaproteobacteria, Enterobacteria
Escherichia phage Lw1	627	273	1	1;14	RefSeq-85					Gammaproteobacteria, Enterobacteria
Klebsiella phage KP15	874	258	1	1;14	RefSeq-85	Caudovirales	Myoviridae	Kp15virus		Gammaproteobacteria, Enterobacteria
Klebsiella phage KP27	875	276	1	1;14	RefSeq-85	Caudovirales	Myoviridae	Kp15virus		Gammaproteobacteria, Enterobacteria
Klebsiella phage Matisse	883	280	1	1;14	RefSeq-85	Caudovirales	Myoviridae	Kp15virus		Gammaproteobacteria, Enterobacteria
Salmonella phage STP4-a	1848	259	1	1;14	RefSeq-85					Gammaproteobacteria, Enterobacteria
Acinetobacter phage Acj61	29	241	1	1;14;31	RefSeq-85					Gammaproteobacteria, Pseudomonadales
Escherichia phage Av-05	592	209	1	1;14;31;40;73	RefSeq-85					Gammaproteobacteria, Enterobacteria
Cronobacter phage S13	391	268	1	1;14;40	RefSeq-85					Gammaproteobacteria, Enterobacteria
Cyanophage KBS-P-1A	400	57	1	1;4	RefSeq-85					Cyanobacteria
Cyanophage 9515-10a	399	55	1	1;4	RefSeq-85					Cyanobacteria
Cyanophage NATL1A-7	403	65	1	1;4	RefSeq-85					Cyanobacteria
Cyanophage NATL2A-133	404	62	1	1;4	RefSeq-85					Cyanobacteria
Cyanophage P-RSM1	405	212	1	1;4	RefSeq-85					Cyanobacteria
Cyanophage P-TIM40	408	235	1	1;4	RefSeq-85					Cyanobacteria
Cyanophage S-TIM5	413	180	1	1;4	RefSeq-85					Cyanobacteria
Prochlorococcus phage MED4-213	1472	216	1	1;4	RefSeq-85					Cyanobacteria
Prochlorococcus phage P-GSP1	1473	49	1	1;4	RefSeq-85					Cyanobacteria
Prochlorococcus phage P-HM1	1474	241	1	1;4	RefSeq-85					Cyanobacteria
Prochlorococcus phage P-HM2	1475	242	1	1;4	RefSeq-85					Cyanobacteria
Prochlorococcus phage P-SSM2	1477	334	1	1;4	RefSeq-85					Cyanobacteria
Prochlorococcus phage P-RSM4	1476	239	1	1;4	RefSeq-85					Cyanobacteria
Prochlorococcus phage P-SSM3	1478	214	1	1;4	RefSeq-85					Cyanobacteria
Prochlorococcus phage P-SSM4	1479	221	1	1;4	RefSeq-85					Cyanobacteria
Prochlorococcus phage P-SSM7	1480	237	1	1;4	RefSeq-85					Cyanobacteria
Prochlorococcus phage P-SSP10	1481	49	1	1;4	RefSeq-85					Cyanobacteria
Prochlorococcus phage P-TIM68	1484	246	1	1;4	RefSeq-85					Cyanobacteria
Synechococcus phage ACG-2014b	2168	217	1	1;4	RefSeq-85					Cyanobacteria
Synechococcus phage ACG-2014d	2170	218	1	1;4	RefSeq-85					Cyanobacteria
Synechococcus phage ACG-2014e	2171	213	1	1;4	RefSeq-85					Cyanobacteria
Synechococcus phage ACG-2014g	2173	216	1	1;4	RefSeq-85					Cyanobacteria
Synechococcus phage ACG-2014h	2174	221	1	1;4	RefSeq-85					Cyanobacteria
Synechococcus phage ACG-2014i	2175	212	1	1;4	RefSeq-85					Cyanobacteria
Synechococcus phage metaG-MbCM1	2214	234	1	1;4	RefSeq-85					Cyanobacteria
Synechococcus phage S-CAM1	2178	231	1	1;4	RefSeq-85					Cyanobacteria
Synechococcus phage S-CAM22	2179	214	1	1;4	RefSeq-85					Cyanobacteria
Synechococcus phage S-CAM8	2183	204	1	1;4	RefSeq-85					Cyanobacteria
Synechococcus phage S-CAM9	2184	229	1	1;4	RefSeq-85					Cyanobacteria
Synechococcus phage S-RIP1	2200	55	1	1;4	RefSeq-85					Cyanobacteria
Synechococcus phage S-RIP2	2201	54	1	1;4	RefSeq-85					Cyanobacteria
Synechococcus phage S-ShM2	2209	230	1	1;4	RefSeq-85					Cyanobacteria
Synechococcus phage S-SM2	2205	267	1	1;4	RefSeq-85					Cyanobacteria
Synechococcus phage S-SSM4	2206	220	1	1;4	RefSeq-85					Cyanobacteria
Synechococcus phage S-SSM5	2207	225	1	1;4	RefSeq-85					Cyanobacteria
Synechococcus phage S-SSM7	2208	319	1	1;4	RefSeq-85					Cyanobacteria
Synechococcus phage Syn19	2212	215	1	1;4	RefSeq-85					Cyanobacteria
Synechococcus phage syn9	2215	226	1	1;4	RefSeq-85					Cyanobacteria
Citrobacter phage Merlin	321	303	1	1;40	RefSeq-85	Caudovirales	Myoviridae	Moonvirus		Gammaproteobacteria, Enterobacteria
Citrobacter phage Moon	325	298	1	1;40	RefSeq-85	Caudovirales	Myoviridae	Moonvirus		Gammaproteobacteria, Enterobacteria
Klebsiella phage K64-1	872	64	1	1;40	RefSeq-85					Gammaproteobacteria, Enterobacteria
Cronobacter phage vB_CsaM_GAP32	395	545	1	1;40;119	RefSeq-85					Gammaproteobacteria, Enterobacteria
Vibrio phage nt-1	2286	405	1	1;56	RefSeq-85	Caudovirales	Myoviridae	Schizot4virus		Gammaproteobacteria, Vibrionales
Vibrio phage henriette 12B8	2284	154	1	1;73	RefSeq-85					Gammaproteobacteria, Vibrionales
Caulobacter phage Cr30	280	286	1		RefSeq-85					Alphaproteobacteria
Rhizobium phage vB_RleM_P10VF	1753	257	1		RefSeq-85					Alphaproteobacteria
Sinorhizobium phage phiM12	1912	377	1		RefSeq-85	Caudovirales	Myoviridae	M12virus		Alphaproteobacteria
Sinorhizobium phage phiM9	1913	271	1		RefSeq-85					Alphaproteobacteria
Sinorhizobium phage phiN3	1914	402	1		RefSeq-85	Caudovirales	Myoviridae	M12virus		Alphaproteobacteria
Sphingomonas phage PAU	1917	295	1		RefSeq-85					Alphaproteobacteria
Deftia phage phiW-14	417	236	1		RefSeq-85					Betaproteobacteria
Ralstonia phage RSP15	1739	244	1		RefSeq-85					Betaproteobacteria
Cyanophage P-RSM6	406	221	1		RefSeq-85					Cyanobacteria
Cyanophage S-RIM32	411	230	1		RefSeq-85					Cyanobacteria
Cyanophage S-RIM50	412	227	1		RefSeq-85					Cyanobacteria
Cyanophage Syn30	415	209	1		RefSeq-85					Cyanobacteria
Prochlorococcus phage Syn1	1485	234	1		RefSeq-85					Cyanobacteria
Prochlorococcus phage Syn33	1486	227	1		RefSeq-85					Cyanobacteria
Synechococcus phage ACG-2014c	2169	225	1		RefSeq-85					Cyanobacteria
Synechococcus phage ACG-2014f	2172	292	1		RefSeq-85					Cyanobacteria
Synechococcus phage S-CAM3	2180	240	1		RefSeq-85					Cyanobacteria
Synechococcus phage S-CAM4	2181	238	1		RefSeq-85					Cyanobacteria
Synechococcus phage S-CAM7	2182	266	1		RefSeq-85					Cyanobacteria
Synechococcus phage S-CRM01	2194	297	1		RefSeq-85					Cyanobacteria
Synechococcus phage S-IOM18	2195	209	1		RefSeq-85					Cyanobacteria
Synechococcus phage S-MbCM100	2196	210	1		RefSeq-85					Cyanobacteria
Synechococcus phage S-PM2	2197	244	1		RefSeq-85					Cyanobacteria
Synechococcus phage S-RIM2 R1_1999	2198	210	1		RefSeq-85					Cyanobacteria
Synechococcus phage S-RIM8 A.HR1	2199	211	1		RefSeq-85					Cyanobacteria
Synechococcus phage S-RSM4	2202	237	1		RefSeq-85					Cyanobacteria
Synechococcus phage S-SKS1	2203	281	1		RefSeq-85					Cyanobacteria
Synechococcus phage ACG-2014j	2176	230	1		RefSeq-85					Cyanobacteria
Synechococcus phage S-SM1	2204	234	1		RefSeq-85					Cyanobacteria
Synechococcus phage S-WAM1	2210	221	1		RefSeq-85					Cyanobacteria
Synechococcus phage S-WAM2	2211	229	1		RefSeq-85					Cyanobacteria
St14_omz_1401E	2337	24	1						focA_nirA
Campylobacter phage CP30A	272	162	1		RefSeq-85	Caudovirales	Myoviridae	Cp8virus		Epsilonproteobacteria
Campylobacter phage PC14	273	171	1		RefSeq-85					Epsilonproteobacteria
Campylobacter virus CP21	274	257	1		RefSeq-85	Caudovirales	Myoviridae	Cp220virus		Epsilonproteobacteria
Campylobacter virus CP220	275	194	1		RefSeq-85	Caudovirales	Myoviridae	Cp220virus		Epsilonproteobacteria
Campylobacter virus CPt10	277	196	1		RefSeq-85	Caudovirales	Myoviridae	Cp220virus		Epsilonproteobacteria
Campylobacter virus CPX	276	149	1		RefSeq-85	Caudovirales	Myoviridae	Cp8virus		Epsilonproteobacteria
Campylobacter virus NCTC12673	278	166	1		RefSeq-85	Caudovirales	Myoviridae	Cp8virus		Epsilonproteobacteria
Aeromonas phage Aes012	54	243	1		RefSeq-85	Caudovirales	Myoviridae	Secunda5virus		Gammaproteobacteria, Aeromonadales
Aeromonas phage Aes508	55	234	1		RefSeq-85	Caudovirales	Myoviridae	Secunda5virus		Gammaproteobacteria, Aeromonadales
Aeromonas phage CC2	56	427	1		RefSeq-85					Gammaproteobacteria, Aeromonadales
Aeromonas phage phiAS4	59	271	1		RefSeq-85	Caudovirales	Myoviridae	Secunda5virus		Gammaproteobacteria, Aeromonadales
Aeromonas virus 25	63	242	1		RefSeq-85	Caudovirales	Myoviridae	Secunda5virus		Gammaproteobacteria, Aeromonadales
Aeromonas virus 31	64	247	1		RefSeq-85	Caudovirales	Myoviridae	Secunda5virus		Gammaproteobacteria, Aeromonadales
Aeromonas virus 44RR2	65	252	1		RefSeq-85	Caudovirales	Myoviridae	Biquartavirus		Gammaproteobacteria, Aeromonadales
Aeromonas virus 65	66	437	1		RefSeq-85	Caudovirales	Myoviridae			Gammaproteobacteria, Aeromonadales
Dickeya phage RC-2014	420	196	1		RefSeq-85	Caudovirales	Ackermannviridae	Limestonevirus		Gammaproteobacteria, Enterobacteria
Dickeya virus Limestone	421	201	1		RefSeq-85	Caudovirales	Ackermannviridae	Limestonevirus		Gammaproteobacteria, Enterobacteria
Edwardsiella phage PEi20	426	301	1		RefSeq-85					Gammaproteobacteria, Enterobacteria
Enterobacter phage CC31	431	279	1		RefSeq-85	Caudovirales	Myoviridae	Cc31virus		Gammaproteobacteria, Enterobacteria
Enterobacteria phage Bp7	446	263	1		RefSeq-85	Caudovirales	Myoviridae	Js98virus		Gammaproteobacteria, Enterobacteria
Enterobacteria phage IME08	466	253	1		RefSeq-85	Caudovirales	Myoviridae	Js98virus		Gammaproteobacteria, Enterobacteria
Enterobacteria phage JS10	471	265	1		RefSeq-85	Caudovirales	Myoviridae	Js98virus		Gammaproteobacteria, Enterobacteria
Enterobacteria phage Phi1	479	276	1		RefSeq-85	Caudovirales	Myoviridae	Rb49virus		Gammaproteobacteria, Enterobacteria
Enterobacteria phage RB14	480	274	1		RefSeq-85	Caudovirales	Myoviridae	T4virus		Gammaproteobacteria, Enterobacteria
Enterobacteria phage RB27	482	271	1		RefSeq-85					Gammaproteobacteria, Enterobacteria
Enterobacteria phage RB3	483	273	1		RefSeq-85	Caudovirales	Myoviridae	T4virus		Gammaproteobacteria, Enterobacteria
Enterobacteria phage RB32	484	270	1		RefSeq-85					Gammaproteobacteria, Enterobacteria
Enterobacteria phage RB51	487	273	1		RefSeq-85					Gammaproteobacteria, Enterobacteria
Enterobacteria phage RB68	488	276	1		RefSeq-85					Gammaproteobacteria, Enterobacteria
Enterobacteria phage RB69	489	273	1		RefSeq-85	Caudovirales	Myoviridae	Rb69virus		Gammaproteobacteria, Enterobacteria
Enterobacteria phage T4	498	278	1		RefSeq-85	Caudovirales	Myoviridae	T4virus		Gammaproteobacteria, Enterobacteria
Enterobacteria phage vB_EcoM_VR5	523	271	1		RefSeq-85	Caudovirales	Myoviridae	Js98virus		Gammaproteobacteria, Enterobacteria
Erwinia phage phiEa2809	569	145	1		RefSeq-85	Caudovirales	Ackermannviridae			Gammaproteobacteria, Enterobacteria
Escherichia phage APCEc01	590	272	1		RefSeq-85					Gammaproteobacteria, Enterobacteria
Escherichia phage AR1	591	281	1		RefSeq-85	Caudovirales	Myoviridae	T4virus		Gammaproteobacteria, Enterobacteria
Escherichia phage ECML-134	603	270	1		RefSeq-85	Caudovirales	Myoviridae	T4virus		Gammaproteobacteria, Enterobacteria
Escherichia phage ECML-4	604	198	1		RefSeq-85	Caudovirales	Ackermannviridae	Vi1virus		Gammaproteobacteria, Enterobacteria
Escherichia phage HY01	614	255	1		RefSeq-85	Caudovirales	Myoviridae	T4virus		Gammaproteobacteria, Enterobacteria
Escherichia phage HY03	616	269	1		RefSeq-85					Gammaproteobacteria, Enterobacteria
Escherichia phage ime09	652	268	1		RefSeq-85	Caudovirales	Myoviridae	T4virus		Gammaproteobacteria, Enterobacteria
Escherichia phage HX01	613	62	1		RefSeq-85	Caudovirales	Myoviridae	Rb69virus		Gammaproteobacteria, Enterobacteria
Escherichia phage slur07	662	266	1		RefSeq-85					Gammaproteobacteria, Enterobacteria
Escherichia phage JS98	620	266	1		RefSeq-85	Caudovirales	Myoviridae	Js98virus		Gammaproteobacteria, Enterobacteria
Escherichia phage MX01	628	266	1		RefSeq-85					Gammaproteobacteria, Enterobacteria
Escherichia phage PhaxI	638	209	1		RefSeq-85	Caudovirales	Ackermannviridae	Cba120virus		Gammaproteobacteria, Enterobacteria
Escherichia phage QL01	640	275	1		RefSeq-85	Caudovirales	Myoviridae	Js98virus		Gammaproteobacteria, Enterobacteria
Escherichia phage slur02	660	266	1		RefSeq-85					Gammaproteobacteria, Enterobacteria
Escherichia phage UFV-AREG1	647	274	1		RefSeq-85					Gammaproteobacteria, Enterobacteria
Escherichia phage slur14	664	272	1		RefSeq-85					Gammaproteobacteria, Enterobacteria
Escherichia phage vB_EcoM_112	669	279	1		RefSeq-85	Caudovirales	Myoviridae	T4virus		Gammaproteobacteria, Enterobacteria
Escherichia phage vB_EcoM_JS09	674	273	1		RefSeq-85	Caudovirales	Myoviridae	Rb69virus		Gammaproteobacteria, Enterobacteria
Escherichia phage vB_EcoM_VR25	677	293	1		RefSeq-85	Caudovirales	Myoviridae	Sp18virus		Gammaproteobacteria, Enterobacteria
Escherichia phage vB_EcoM_VR26	678	291	1		RefSeq-85	Caudovirales	Myoviridae	Sp18virus		Gammaproteobacteria, Enterobacteria
Escherichia phage vB_EcoM_VR7	679	293	1		RefSeq-85	Caudovirales	Myoviridae	Sp18virus		Gammaproteobacteria, Enterobacteria
Escherichia phage vB_EcoM-UFV13	666	268	1		RefSeq-85					Gammaproteobacteria, Enterobacteria
Escherichia phage vB_EcoM_PhAPEC2	675	254	1		RefSeq-85					Gammaproteobacteria, Enterobacteria
Escherichia phage vB_EcoM_VR20	676	286	1		RefSeq-85	Caudovirales	Myoviridae	Sp18virus		Gammaproteobacteria, Enterobacteria
Escherichia phage vB_EcoM_ACG-C40	670	282	1		RefSeq-85	Caudovirales	Myoviridae	T4virus		Gammaproteobacteria, Enterobacteria
Escherichia phage WG01	649	273	1		RefSeq-85					Gammaproteobacteria, Enterobacteria
Escherichia phage wV7	691	273	1		RefSeq-85					Gammaproteobacteria, Enterobacteria
Escherichia virus CBA120	696	204	1		RefSeq-85	Caudovirales	Ackermannviridae	Cba120virus		Gammaproteobacteria, Enterobacteria
Klebsiella phage 0507-KN2-1	865	154	1		RefSeq-85	Caudovirales	Ackermannviridae			Gammaproteobacteria, Enterobacteria
Klebsiella phage JD18	869	278	1		RefSeq-85	Caudovirales	Myoviridae	Jd18virus		Gammaproteobacteria, Enterobacteria
Klebsiella phage PKO111	885	203	1		RefSeq-85	Caudovirales	Myoviridae	Jd18virus		Gammaproteobacteria, Enterobacteria
Klebsiella phage vB_KpnM_KpV477	891	275	1		RefSeq-85					Gammaproteobacteria, Enterobacteria
Morganella phage vB_MmoM_MP1	1069	271	1		RefSeq-85					Gammaproteobacteria, Enterobacteria
Pectobacterium bacteriophage PM2	1445	291	1		RefSeq-85					Gammaproteobacteria, Enterobacteria
Proteus phage vB_PmiM_Pm5461	1554	256	1		RefSeq-85					Gammaproteobacteria, Enterobacteria
Salmonella phage 38	1795	265	1		RefSeq-85	Caudovirales	Ackermannviridae	Cba120virus		Gammaproteobacteria, Enterobacteria
Salmonella phage Det7	1805	210	1		RefSeq-85	Caudovirales	Ackermannviridae	Cba120virus		Gammaproteobacteria, Enterobacteria
Salmonella phage GG32	1814	202	1		RefSeq-85	Caudovirales	Ackermannviridae	Cba120virus		Gammaproteobacteria, Enterobacteria
Salmonella phage Marshall	1820	207	1		RefSeq-85	Caudovirales	Ackermannviridae	Vi1virus		Gammaproteobacteria, Enterobacteria
Salmonella phage SFP10	1834	201	1		RefSeq-85	Caudovirales	Ackermannviridae	Cba120virus		Gammaproteobacteria, Enterobacteria
Salmonella phage Sh19	1849	166	1		RefSeq-85	Caudovirales	Ackermannviridae	Cba120virus		Gammaproteobacteria, Enterobacteria
Salmonella phage SKML-39	1836	208	1		RefSeq-85	Caudovirales	Ackermannviridae	Ag3virus		Gammaproteobacteria, Enterobacteria
Salmonella phage STML-198	1847	255	1		RefSeq-85	Caudovirales	Myoviridae	S16virus		Gammaproteobacteria, Enterobacteria
Salmonella phage vB_SalM_PM10	1859	209	1		RefSeq-85	Caudovirales	Ackermannviridae	Cba120virus		Gammaproteobacteria, Enterobacteria
Salmonella phage vB_SalM_SJ2	1860	197	1		RefSeq-85	Caudovirales	Ackermannviridae	Vi1virus		Gammaproteobacteria, Enterobacteria
Salmonella phage vB_SalM_SJ3	1861	210	1		RefSeq-85	Caudovirales	Ackermannviridae	Cba120virus		Gammaproteobacteria, Enterobacteria
Salmonella phage vB_SenMS16	1863	268	1		RefSeq-85	Caudovirales	Myoviridae	S16virus		Gammaproteobacteria, Enterobacteria
Salmonella phage vB_SnwM_CGG4-1	1866	259	1		RefSeq-85					Gammaproteobacteria, Enterobacteria
Salmonella phage ViI	1853	208	1		RefSeq-85	Caudovirales	Ackermannviridae	Vi1virus		Gammaproteobacteria, Enterobacteria
Serratia phage phiMAM1	1881	198	1		RefSeq-85	Caudovirales	Ackermannviridae			Gammaproteobacteria, Enterobacteria
Serratia phage PS2	1880	275	1		RefSeq-85					Gammaproteobacteria, Enterobacteria
Shigella phage Ag3	1889	216	1		RefSeq-85	Caudovirales	Ackermannviridae	Ag3virus		Gammaproteobacteria, Enterobacteria
Shigella phage pSs-1	1907	266	1		RefSeq-85	Caudovirales	Myoviridae	T4virus		Gammaproteobacteria, Enterobacteria
Shigella phage SHBML-50-1	1892	265	1		RefSeq-85					Gammaproteobacteria, Enterobacteria
Shigella phage Shf125875	1901	267	1		RefSeq-85	Caudovirales	Myoviridae	Rb69virus		Gammaproteobacteria, Enterobacteria
Shigella phage SHFML-11	1893	269	1		RefSeq-85					Gammaproteobacteria, Enterobacteria
Shigella phage SHFML-26	1894	269	1		RefSeq-85					Gammaproteobacteria, Enterobacteria
Shigella phage SHSML-52-1	1896	269	1		RefSeq-85					Gammaproteobacteria, Enterobacteria
Shigella phage SP18	1897	284	1		RefSeq-85	Caudovirales	Myoviridae	Sp18virus		Gammaproteobacteria, Enterobacteria
Yersinia phage phiD1	2325	277	1		RefSeq-85	Caudovirales	Myoviridae	T4virus		Gammaproteobacteria, Enterobacteria
Yersinia phage phiR1-RT	2327	262	1		RefSeq-85	Caudovirales	Myoviridae	Tg1virus		Gammaproteobacteria, Enterobacteria
Shigella phage Shfl2	1902	265	1		RefSeq-85	Caudovirales	Myoviridae	T4virus		Gammaproteobacteria, Enterobacteria
Yersinia phage PST	2319	271	1		RefSeq-85	Caudovirales	Myoviridae	T4virus		Gammaproteobacteria, Enterobacteria
Yersinia phage vB_YenM_TG1	2330	262	1		RefSeq-85	Caudovirales	Myoviridae	Tg1virus		Gammaproteobacteria, Enterobacteria
Salmonella phage Maynard	1821	202	1		RefSeq-85	Caudovirales	Ackermannviridae	Vi1virus		Gammaproteobacteria, Enterobacteria
Acinetobacter phage Ac42	28	255	1		RefSeq-85					Gammaproteobacteria, Pseudomonadales
Acinetobacter phage ZZ1	40	256	1		RefSeq-85					Gammaproteobacteria, Pseudomonadales
Acinetobacter phage Acj9	30	253	1		RefSeq-85					Gammaproteobacteria, Pseudomonadales
Acinetobacter virus 133	51	257	1		RefSeq-85	Caudovirales	Myoviridae			Gammaproteobacteria, Pseudomonadales
Vibrio phage VH7D	2263	327	1		RefSeq-85					Gammaproteobacteria, Vibrionales
Vibrio phage KVP40	2249	381	1		RefSeq-85	Caudovirales	Myoviridae	Schizot4virus		Gammaproteobacteria, Vibrionales
Vibrio phage ValKK3	2273	390	1		RefSeq-85	Caudovirales	Myoviridae	Schizot4virus		Gammaproteobacteria, Vibrionales
Stenotrophomonas phage IME13	2038	178	1		RefSeq-85	Caudovirales	Myoviridae	Secunda5virus		Gammaproteobacteria, Xanthomonadales
Vibrio phage phi 3	2292	156	25	25;31;56;73;120	RefSeq-85					Gammaproteobacteria, Vibrionales
Vibrio phage pVp-1	2287	157	25	25;56;120	RefSeq-85					Gammaproteobacteria, Vibrionales
Escherichia phage slur09	663	160	56	56;120	RefSeq-85	Caudovirales	Siphoviridae	T5virus		Gammaproteobacteria, Enterobacteria
Escherichia phage vB_EcoS_FFH1	689	156	56	56;120	RefSeq-85	Caudovirales	Siphoviridae	T5virus		Gammaproteobacteria, Enterobacteria
Escherichia virus AKFV33	694	160	56	56;120	RefSeq-85	Caudovirales	Siphoviridae	T5virus		Gammaproteobacteria, Enterobacteria
Escherichia virus DT57C	697	133	56	56;120	RefSeq-85	Caudovirales	Siphoviridae	T5virus		Gammaproteobacteria, Enterobacteria
Escherichia virus EPS7	698	170	56	56;120	RefSeq-85	Caudovirales	Siphoviridae	T5virus		Gammaproteobacteria, Enterobacteria
Escherichia virus T5	718	163	56	56;120	RefSeq-85	Caudovirales	Siphoviridae	T5virus		Gammaproteobacteria, Enterobacteria
Salmonella phage 118970_sal2	1788	168	56	56;120	RefSeq-85					Gammaproteobacteria, Enterobacteria
Salmonella phage NR01	1822	148	56	56;120	RefSeq-85					Gammaproteobacteria, Enterobacteria
Salmonella phage Shivani	1850	171	56	56;120	RefSeq-85	Caudovirales	Siphoviridae	T5virus		Gammaproteobacteria, Enterobacteria
Salmonella virus SPC35	1875	145	56	56;120	RefSeq-85	Caudovirales	Siphoviridae	T5virus		Gammaproteobacteria, Enterobacteria
Pectobacterium phage My1	1446	149	56		RefSeq-85					Gammaproteobacteria, Enterobacteria
Salmonella phage 100268_sal2	1785	188	56		RefSeq-85	Caudovirales	Siphoviridae	T5virus		Gammaproteobacteria, Enterobacteria
Salmonella virus Stitch	1877	179	56		RefSeq-85	Caudovirales	Siphoviridae	T5virus		Gammaproteobacteria, Enterobacteria
Shigella phage SHSML-45	1895	139	56		RefSeq-85					Gammaproteobacteria, Enterobacteria
Yersinia phage phiR201	2328	166	56		RefSeq-85					Gammaproteobacteria, Enterobacteria
St07_scmB_167	1425	64	173						glnK_167
St14_oxy_4266E	1426	8	173						glnK_4266
St14_oxy_254	2334	53	205						amoC_arc_sp.C
St17_scm_137	2335	78	205						amoC_arc_sp.G
St18_uomzD_1285			na						glnK_1285
St16_omz_317E			na						norB_nirK
