# Supplementary material for: Potential virus-mediated nitrogen cycling in oxygen-depleted oceanic waters
Source: ISME J. 2020 Nov 16;15(4):981–98. doi: 10.1038/s41396-020-00825-6 (PMC8115048; doi:10.1038/s41396-020-00825-6)
Supplement: Supplementary file 5 — Table S4 [file 41396_2020_825_MOESM5_ESM.xlsx]

## Sheet: Table S4
Table S4: Annotation of the N-AMGs against NCBI nr, HHPred, Prosite and Interpro.
AMG	gene	Top results from blastp against NCBI nr				Top structural similarity results from HHPred				Prosite	InterPro
		E-value	Identities	Positives	Description of best protein hit	Probability	E-value	Identities	Description	Hits	Protein Family Membership	Domains and Repeats
focA	St14 omz 1401E gene 7	0	0.86	0.93	putative formate transporter 1 [Prochlorococcus marinus str. MIT 1323]	100	3.9e-55	0.27	3KCU_B Probable formate transporter 1 (E.C.2.A.44.1.1); TCDB ID 2.A.44.1.1, Transporter, Channel; HET: MA5; 2.243A {Escherichia coli O157:H7}	no hit	Formate/nitrite transporter (IPR000292)	None predicted
nirA	St14 omz 1401E gene 9	0	0.67	0.79	ferredoxin--nitrite reductase [Synechococcus sp. RS9916]	100	3.4e-88	0.4	3B0G_A Nitrite reductase (E.C.1.7.7.1); siroheme, Fe4S4 binding protein, Oxidoreductase; HET: SRM; 1.25A {Nicotiana tabacum}	no hit	none predicted	Nitrite/Sulfite reductase ferredoxin-like domain (IPR005117); Nitrite/sulphite reductase 4Fe-4S domain (IPR006067)
norB	St16 omz 317E gene 221	0	0.62	0.76	nitric-oxide reductase [Acidobacteria bacterium RIFCSPLOWO2_12_FULL_54_10]	100	1.3e-110	0.34	3AYF_A Nitric oxide reductase; OXIDOREDUCTASE; HET: BOG, LOP, HEM, EPE; 2.5A {Geobacillus stearothermophilus}	no hit	Cytochrome c oxidase subunit I (IPR000883)	none predicted
nirK	St16 omz 317E gene 222	4e-173	0.7	0.84	nitrite reductase, copper-containing [Oleispira antarctica]	100	1.7e-41	0.62	1MZY_A Copper-containing nitrite reductase (E.C.1.7.99.3); Nitrite reductase, mutant M182T, gating; 1.46A {Rhodobacter sphaeroides}	no hit	Nitrite reductase, copper-type (IPR001287)	Multicopper oxidase, type 3 (IPR011707); Multicopper oxidase, type 1 (IPR001117)
amoC_bac	St17 oxy 54 gene 94	3e-174	0.86	0.92	methane monooxygenase/ammonia monooxygenase subunit C [Nitrosomonas communis]	100	9.2e-99	0.42	4PHZ_G peptide, pmoC, pmoB, pmoA; Bacterial Proteins, Binding Sites, Copper; HET: PGT; 2.59A {Methylocystis sp. ATCC 49242}	no hit	Ammonia monooxygenase/particulate methane monooxygenase, subunit C (IPR006980)	none predicted
amoC_arc_sp.C	St14 oxy 254 gene 41	9e-131	0.97	0.97	ammonia monooxygenase [Thaumarchaeota archaeon S13]	100	3.6e-54	0.28	6CXH_C Particulate methane monooxygenase, B subunit; copper dependent methane monooxygenase, OXIDOREDUCTASE; HET: CM5; 2.704A {Methylomicrobium alcaliphilum 20Z}	no hit	Ammonia monooxygenase/particulate methane monooxygenase, subunit C (IPR006980)	none predicted
amoC_arc_sp.G	St17 scm 137 gene 29	1e-133	0.98	0.98	MULTISPECIES: ammonia monooxygenase [Nitrosopumilus]	100	4.4e-54	0.26	6CXH_C Particulate methane monooxygenase, B subunit; copper dependent methane monooxygenase, OXIDOREDUCTASE; HET: CM5; 2.704A {Methylomicrobium alcaliphilum 20Z}	no hit	Ammonia monooxygenase/particulate methane monooxygenase, subunit C (IPR006980)	none predicted
glnK_167	St07 scmB 167 gene 24	1e-55	0.77	0.89	P-II family nitrogen regulator [Flavobacteriales bacterium]	99.83	1.5e-21	0.37	3L7P_F Putative nitrogen regulatory protein PII; nitrogen regulatory protein PII, Streptococcus; 2.0A {Streptococcus mutans}	PS51343 PII_GLNB_DOM P-II protein family profile; PS00638 PII_GLNB_CTER P-II protein C-terminal region signature	Nitrogen regulatory protein PII (IPR002187)	none predicted
glnK_4266	St14 oxy 4266E gene 6	5e-55	0.77	0.88	P-II family nitrogen regulator [Flavobacteriales bacterium]	99.82	1.8e-21	0.35	4R25_A Nitrogen regulatory PII-like protein; PII family member, nitrogen regulation; 2.5193A {Bacillus subtilis subsp. subtilis}	PS51343 PII_GLNB_DOM P-II protein family profile; PS00638 PII_GLNB_CTER P-II protein C-terminal region signature	Nitrogen regulatory protein PII (IPR002187)	none predicted
glnK_1285	St18 uomzD 1285 gene 7	2e-51	0.68	0.86	P-II family nitrogen regulator [Marinospirillum celere]	99.77	7.9e-20	0.38	4R25_A Nitrogen regulatory PII-like protein; PII family member, nitrogen regulation; 2.5193A {Bacillus subtilis subsp. subtilis}	PS51343 PII_GLNB_DOM P-II protein family profile; PS00496 PII_GLNB_UMP P-II protein uridylation site; PS00638 PII_GLNB_CTER P-II protein C-terminal region signature	Nitrogen regulatory protein PII (IPR002187)	none predicted
